# Supplementary material for: N-(2-Methyl­phen­yl)-4-nitro­benzene­sulfonamide
Source: Acta Crystallogr Sect E Struct Rep Online. 2012 Aug 25;68(Pt 9):o2766. doi: 10.1107/S1600536812036331 (PMC3435801; doi:10.1107/S1600536812036331)
Supplement: Supplementary file 1 [file e-68-o2766-sup1.cif]

##############################################################################
#                                                                            #
# This CIF contains the data in a paper accepted for publication in          #
# Acta Crystallographica Section E. It conforms to the requirements of       #
# Notes for Authors for Acta Crystallographica Section E, and has been       #
# peer reviewed under the auspices of the IUCr Commission on Journals.       #
#                                                                            #
# Full details of the Crystallographic Information File format               #
# are given in the paper "The Crystallographic Information File (CIF):       #
# a New Standard Archive File for Crystallography" by S. R. Hall, F. H.      #
# Allen and I. D. Brown [Acta Cryst. (1991), A47, 655-685].                  #
#                                                                            #
# The current version of the core CIF dictionary is obtainable from          #
# ftp://ftp.iucr.org/pub/cif_core.dic.                                       #
#                                                                            #
# Software is freely available for graphical display of the structure(s)     #
# in this CIF. For information consult the CIF software page                 #
# http://www.iucr.org/resources/cif/software.                                #
#                                                                            #
# This file may be used for bona fide research purposes within the           #
# scientific community so long as proper attribution is given to the journal # 
# article from which it was obtained.                                        #
#                                                                            #
##############################################################################
data_I
_audit_creation_method     SHELXL-97
_chemical_name_systematic
;
<i>N</i>-(2-Methylphenyl)-4-nitrobenzenesulfonamide
;
_chemical_name_common     ?
_chemical_formula_moiety     'C13 H12 N2 O4 S'
_chemical_formula_sum     'C13 H12 N2 O4 S'
_chemical_formula_iupac     'C13 H12 N2 O4 S'
_chemical_formula_weight     292.31
_chemical_melting_point     ?
_symmetry_cell_setting     monoclinic
_symmetry_space_group_name_H-M     'P 21/n'
_symmetry_space_group_name_HALL     '-P 2yn'
loop_
    _symmetry_equiv_pos_as_xyz
    'x, y, z'
    '-x+1/2, y+1/2, -z+1/2'
    '-x, -y, -z'
    'x-1/2, -y-1/2, z-1/2'
_cell_length_a     14.1060(10)
_cell_length_b     7.0082(5)
_cell_length_c     14.854(2)
_cell_angle_alpha     90.00
_cell_angle_beta     110.840(10)
_cell_angle_gamma     90.00
_cell_volume     1372.4(2)
_cell_formula_units_Z     4
_cell_measurement_reflns_used     2269
_cell_measurement_theta_min     2.64
_cell_measurement_theta_max     27.71
_cell_measurement_temperature     293(2)
_exptl_crystal_description     prism
_exptl_crystal_colour     'light brown'
_exptl_crystal_size_max     0.44
_exptl_crystal_size_mid     0.44
_exptl_crystal_size_min     0.24
_exptl_crystal_density_diffrn     1.415
_exptl_crystal_density_meas     ?
_exptl_crystal_density_method     'not measured'
_exptl_crystal_F_000     608
_exptl_absorpt_coefficient_mu     0.250
_exptl_absorpt_correction_type     multi-scan
_exptl_absorpt_process_details
;
(CrysAlis RED; Oxford Diffraction, 2009)
;
_exptl_absorpt_correction_T_min     0.8979
_exptl_absorpt_correction_T_max     0.9424
_exptl_special_details
;
Absorption correction: CrysAlis RED (Oxford Diffraction, 2009)
Empirical absorption correction using spherical harmonics,
implemented in SCALE3 ABSPACK scaling algorithm.
;
_diffrn_ambient_temperature     293(2)
_diffrn_radiation_type     MoK\a
_diffrn_radiation_wavelength     0.71073
_diffrn_radiation_source     'fine-focus sealed tube'
_diffrn_radiation_monochromator     graphite
_diffrn_measurement_device_type
;
Oxford Diffraction Xcalibur diffractometer
with a Sapphire CCD detector
;
_diffrn_measurement_method
;
Rotation method data acquisition using omega scans
;
_diffrn_detector_area_resol_mean     ?
_diffrn_reflns_number     4889
_diffrn_reflns_av_R_equivalents     0.0164
_diffrn_reflns_av_sigmaI/netI     0.0187
_diffrn_reflns_theta_min     3.09
_diffrn_reflns_theta_max     26.37
_diffrn_reflns_theta_full     26.37
_diffrn_measured_fraction_theta_max     0.988
_diffrn_measured_fraction_theta_full     0.988
_diffrn_reflns_limit_h_min     -16
_diffrn_reflns_limit_h_max     17
_diffrn_reflns_limit_k_min     -8
_diffrn_reflns_limit_k_max     8
_diffrn_reflns_limit_l_min     -11
_diffrn_reflns_limit_l_max     18
_diffrn_standards_number     0
_diffrn_standards_interval_count     ?
_diffrn_standards_interval_time     ?
_diffrn_standards_decay_%     0
_refine_special_details
;
Refinement of <i>F</i>^2^ against ALL reflections. The weighted <i>R</i>-factor
<i>wR</i> and goodness of fit <i>S</i> are based on <i>F</i>^2^, conventional
<i>R</i>-factors <i>R</i> are based on <i>F</i>, with <i>F</i> set to zero for
negative <i>F</i>^2^. The threshold expression of <i>F</i>^2^ >
\s(<i>F</i>^2^) is used only for calculating <i>R</i>-factors(gt) <i>etc</i>.
and is not relevant to the choice of reflections for refinement.
<i>R</i>-factors based on <i>F</i>^2^ are statistically about twice as large
as those based on <i>F</i>, and <i>R</i>- factors based on ALL data will be
even larger.
;
_reflns_number_total     2781
_reflns_number_gt     2198
_reflns_threshold_expression     I>2\s(I)
_refine_ls_structure_factor_coef     Fsqd
_refine_ls_matrix_type     full
_refine_ls_R_factor_all     0.0626
_refine_ls_R_factor_gt     0.0462
_refine_ls_wR_factor_gt     0.1071
_refine_ls_wR_factor_ref     0.1194
_refine_ls_goodness_of_fit_ref     1.080
_refine_ls_restrained_S_all     1.080
_refine_ls_number_reflns     2781
_refine_ls_number_parameters     185
_refine_ls_number_restraints     1
_refine_ls_hydrogen_treatment     mixed
_refine_ls_weighting_scheme     calc
_refine_ls_weighting_details
         'calc w=1/[\s^2^(Fo^2^)+(0.0444P)^2^+0.7236P] where P=(Fo^2^+2Fc^2^)/3'
_atom_sites_solution_hydrogens     geom
_atom_sites_solution_primary     direct
_atom_sites_solution_secondary     difmap
_refine_ls_shift/su_max     0.000
_refine_ls_shift/su_mean     0.000
_refine_diff_density_max     0.185
_refine_diff_density_min     -0.331
_refine_ls_extinction_method     none
_refine_ls_extinction_coef     ?
loop_
    _atom_type_symbol
    _atom_type_description
    _atom_type_scat_dispersion_real
    _atom_type_scat_dispersion_imag
    _atom_type_scat_source
    'C' 'C' 0.0033 0.0016
                         'International Tables Vol C Tables 4.2.6.8 and 6.1.1.4'
    'H' 'H' 0.0000 0.0000
                         'International Tables Vol C Tables 4.2.6.8 and 6.1.1.4'
    'N' 'N' 0.0061 0.0033
                         'International Tables Vol C Tables 4.2.6.8 and 6.1.1.4'
    'O' 'O' 0.0106 0.0060
                         'International Tables Vol C Tables 4.2.6.8 and 6.1.1.4'
    'S' 'S' 0.1246 0.1234
                         'International Tables Vol C Tables 4.2.6.8 and 6.1.1.4'
_computing_data_collection
;
CrysAlis CCD (Oxford Diffraction, 2009)
;
_computing_cell_refinement
;
CrysAlis RED (Oxford Diffraction, 2009)
;
_computing_data_reduction
;
CrysAlis RED (Oxford Diffraction, 2009)
;
_computing_structure_solution     'SHELXS97 (Sheldrick, 2008)'
_computing_structure_refinement     'SHELXL97 (Sheldrick, 2008)'
_computing_molecular_graphics     'PLATON (Spek, 2009)'
_computing_publication_material     'SHELXL97 (Sheldrick, 2008)'
loop_
    _atom_site_type_symbol
    _atom_site_label
    _atom_site_fract_x
    _atom_site_fract_y
    _atom_site_fract_z
    _atom_site_U_iso_or_equiv
    _atom_site_adp_type
    _atom_site_calc_flag
    _atom_site_refinement_flags
    _atom_site_occupancy
    _atom_site_symmetry_multiplicity
    _atom_site_disorder_assembly
    _atom_site_disorder_group
    S S1 0.16315(4) 0.55405(8) 0.49925(4) 0.05191(19) Uani d . 1 1 . .
    O O1 0.22495(12) 0.6861(2) 0.47241(13) 0.0623(4) Uani d . 1 1 . .
    O O2 0.11524(13) 0.6116(2) 0.56500(13) 0.0680(5) Uani d . 1 1 . .
    O O3 0.3815(2) -0.2517(4) 0.69841(19) 0.1191(9) Uani d . 1 1 . .
    O O4 0.45351(17) -0.2122(3) 0.59408(18) 0.0960(7) Uani d . 1 1 . .
    N N1 0.07213(13) 0.4839(3) 0.40317(15) 0.0539(5) Uani d D 1 1 . .
    H H1N 0.0239(16) 0.439(3) 0.4158(18) 0.065 Uiso d D 1 1 . .
    N N2 0.3977(2) -0.1605(4) 0.63546(19) 0.0804(7) Uani d . 1 1 . .
    C C1 0.23798(16) 0.3504(3) 0.54651(16) 0.0493(5) Uani d . 1 1 . .
    C C2 0.2147(2) 0.2341(4) 0.61097(19) 0.0690(7) Uani d . 1 1 . .
    H H2 0.1633 0.2678 0.6334 0.083 Uiso calc R 1 1 . .
    C C3 0.2686(2) 0.0682(4) 0.6414(2) 0.0757(8) Uani d . 1 1 . .
    H H3 0.2546 -0.0116 0.6852 0.091 Uiso calc R 1 1 . .
    C C4 0.34313(18) 0.0224(4) 0.60623(17) 0.0613(6) Uani d . 1 1 . .
    C C5 0.36773(18) 0.1362(4) 0.54339(19) 0.0642(6) Uani d . 1 1 . .
    H H5 0.4190 0.1012 0.5210 0.077 Uiso calc R 1 1 . .
    C C6 0.31531(17) 0.3033(4) 0.51386(18) 0.0595(6) Uani d . 1 1 . .
    H H6 0.3317 0.3845 0.4721 0.071 Uiso calc R 1 1 . .
    C C7 0.09202(15) 0.3986(3) 0.32411(16) 0.0516(5) Uani d . 1 1 . .
    C C8 0.06673(17) 0.2084(4) 0.30017(18) 0.0605(6) Uani d . 1 1 . .
    C C9 0.0841(2) 0.1372(5) 0.2200(2) 0.0808(9) Uani d . 1 1 . .
    H H9 0.0657 0.0121 0.2006 0.097 Uiso calc R 1 1 . .
    C C10 0.1274(2) 0.2459(7) 0.1691(2) 0.0949(11) Uani d . 1 1 . .
    H H10 0.1386 0.1938 0.1162 0.114 Uiso calc R 1 1 . .
    C C11 0.1544(2) 0.4303(6) 0.1948(2) 0.0906(11) Uani d . 1 1 . .
    H H11 0.1854 0.5027 0.1606 0.109 Uiso calc R 1 1 . .
    C C12 0.13538(18) 0.5092(5) 0.27233(19) 0.0704(7) Uani d . 1 1 . .
    H H12 0.1518 0.6360 0.2893 0.084 Uiso calc R 1 1 . .
    C C13 0.0228(3) 0.0823(4) 0.3571(2) 0.0861(9) Uani d . 1 1 . .
    H H13A -0.0455 0.1215 0.3468 0.129 Uiso calc R 1 1 . .
    H H13B 0.0631 0.0923 0.4243 0.129 Uiso calc R 1 1 . .
    H H13C 0.0227 -0.0476 0.3365 0.129 Uiso calc R 1 1 . .
loop_
    _atom_site_aniso_label
    _atom_site_aniso_U_11
    _atom_site_aniso_U_22
    _atom_site_aniso_U_33
    _atom_site_aniso_U_12
    _atom_site_aniso_U_13
    _atom_site_aniso_U_23
    S1 0.0489(3) 0.0462(3) 0.0676(4) -0.0081(2) 0.0293(3) -0.0158(3)
    O1 0.0589(9) 0.0503(9) 0.0836(12) -0.0129(7) 0.0325(9) -0.0083(8)
    O2 0.0634(10) 0.0686(11) 0.0845(12) -0.0109(8) 0.0416(9) -0.0321(9)
    O3 0.140(2) 0.1042(19) 0.0991(18) 0.0273(16) 0.0256(16) 0.0432(15)
    O4 0.0757(13) 0.0803(14) 0.1144(18) 0.0190(11) 0.0122(13) -0.0008(13)
    N1 0.0436(10) 0.0542(11) 0.0688(12) -0.0043(8) 0.0263(9) -0.0118(9)
    N2 0.0741(15) 0.0728(16) 0.0712(16) 0.0040(13) -0.0026(13) 0.0051(13)
    C1 0.0481(11) 0.0503(12) 0.0524(12) -0.0083(10) 0.0216(10) -0.0114(10)
    C2 0.0742(16) 0.0780(18) 0.0681(16) -0.0030(14) 0.0418(14) -0.0009(14)
    C3 0.0884(19) 0.0779(19) 0.0641(16) -0.0036(16) 0.0313(15) 0.0141(14)
    C4 0.0569(13) 0.0594(14) 0.0550(13) -0.0014(11) 0.0044(11) -0.0034(11)
    C5 0.0534(13) 0.0703(16) 0.0696(16) 0.0039(12) 0.0229(12) 0.0001(13)
    C6 0.0533(13) 0.0629(14) 0.0695(15) -0.0008(11) 0.0306(12) 0.0032(12)
    C7 0.0370(10) 0.0633(14) 0.0532(12) 0.0069(10) 0.0142(9) -0.0045(11)
    C8 0.0497(12) 0.0661(15) 0.0635(14) 0.0088(11) 0.0174(11) -0.0150(12)
    C9 0.0664(16) 0.097(2) 0.0754(18) 0.0128(16) 0.0213(15) -0.0277(17)
    C10 0.0700(18) 0.153(4) 0.0624(18) 0.019(2) 0.0248(15) -0.021(2)
    C11 0.0658(17) 0.149(4) 0.0614(17) 0.002(2) 0.0279(14) 0.012(2)
    C12 0.0561(14) 0.0890(19) 0.0644(15) 0.0011(13) 0.0193(12) 0.0088(14)
    C13 0.108(2) 0.0572(16) 0.102(2) -0.0184(16) 0.049(2) -0.0244(16)
_geom_special_details
;
All e.s.d.'s (except the e.s.d. in the dihedral angle between two l.s. planes)
are estimated using the full covariance matrix. The cell e.s.d.'s are taken
into account individually in the estimation of e.s.d.'s in distances, angles
and torsion angles; correlations between e.s.d.'s in cell parameters are only
used when they are defined by crystal symmetry. An approximate (isotropic)
treatment of cell e.s.d.'s is used for estimating e.s.d.'s involving l.s.
planes.
;
loop_
    _geom_bond_atom_site_label_1
    _geom_bond_atom_site_label_2
    _geom_bond_site_symmetry_2
    _geom_bond_distance
    _geom_bond_publ_flag
    S1 O1 . 1.4221(16) ?
    S1 O2 . 1.4292(16) ?
    S1 N1 . 1.620(2) ?
    S1 C1 . 1.765(2) ?
    O3 N2 . 1.220(3) ?
    O4 N2 . 1.214(3) ?
    N1 C7 . 1.431(3) ?
    N1 H1N . 0.830(16) ?
    N2 C4 . 1.479(3) ?
    C1 C6 . 1.382(3) ?
    C1 C2 . 1.383(3) ?
    C2 C3 . 1.375(4) ?
    C2 H2 . 0.9300 ?
    C3 C4 . 1.369(4) ?
    C3 H3 . 0.9300 ?
    C4 C5 . 1.363(3) ?
    C5 C6 . 1.371(3) ?
    C5 H5 . 0.9300 ?
    C6 H6 . 0.9300 ?
    C7 C12 . 1.379(3) ?
    C7 C8 . 1.393(3) ?
    C8 C9 . 1.391(3) ?
    C8 C13 . 1.501(4) ?
    C9 C10 . 1.361(5) ?
    C9 H9 . 0.9300 ?
    C10 C11 . 1.363(5) ?
    C10 H10 . 0.9300 ?
    C11 C12 . 1.387(4) ?
    C11 H11 . 0.9300 ?
    C12 H12 . 0.9300 ?
    C13 H13A . 0.9600 ?
    C13 H13B . 0.9600 ?
    C13 H13C . 0.9600 ?
loop_
    _geom_angle_atom_site_label_1
    _geom_angle_atom_site_label_2
    _geom_angle_atom_site_label_3
    _geom_angle_site_symmetry_1
    _geom_angle_site_symmetry_3
    _geom_angle
    _geom_angle_publ_flag
    O1 S1 O2 . . 119.61(10) ?
    O1 S1 N1 . . 108.86(11) ?
    O2 S1 N1 . . 105.57(10) ?
    O1 S1 C1 . . 107.34(10) ?
    O2 S1 C1 . . 108.52(11) ?
    N1 S1 C1 . . 106.21(10) ?
    C7 N1 S1 . . 121.63(14) ?
    C7 N1 H1N . . 116.3(18) ?
    S1 N1 H1N . . 111.9(18) ?
    O4 N2 O3 . . 124.3(3) ?
    O4 N2 C4 . . 118.3(3) ?
    O3 N2 C4 . . 117.3(3) ?
    C6 C1 C2 . . 120.9(2) ?
    C6 C1 S1 . . 119.24(18) ?
    C2 C1 S1 . . 119.75(18) ?
    C3 C2 C1 . . 119.2(2) ?
    C3 C2 H2 . . 120.4 ?
    C1 C2 H2 . . 120.4 ?
    C4 C3 C2 . . 118.8(2) ?
    C4 C3 H3 . . 120.6 ?
    C2 C3 H3 . . 120.6 ?
    C5 C4 C3 . . 122.8(2) ?
    C5 C4 N2 . . 118.4(2) ?
    C3 C4 N2 . . 118.8(3) ?
    C4 C5 C6 . . 118.6(2) ?
    C4 C5 H5 . . 120.7 ?
    C6 C5 H5 . . 120.7 ?
    C5 C6 C1 . . 119.7(2) ?
    C5 C6 H6 . . 120.2 ?
    C1 C6 H6 . . 120.2 ?
    C12 C7 C8 . . 121.3(2) ?
    C12 C7 N1 . . 118.6(2) ?
    C8 C7 N1 . . 120.1(2) ?
    C9 C8 C7 . . 117.0(3) ?
    C9 C8 C13 . . 120.3(3) ?
    C7 C8 C13 . . 122.6(2) ?
    C10 C9 C8 . . 121.7(3) ?
    C10 C9 H9 . . 119.2 ?
    C8 C9 H9 . . 119.2 ?
    C9 C10 C11 . . 120.7(3) ?
    C9 C10 H10 . . 119.6 ?
    C11 C10 H10 . . 119.6 ?
    C10 C11 C12 . . 119.5(3) ?
    C10 C11 H11 . . 120.2 ?
    C12 C11 H11 . . 120.2 ?
    C7 C12 C11 . . 119.6(3) ?
    C7 C12 H12 . . 120.2 ?
    C11 C12 H12 . . 120.2 ?
    C8 C13 H13A . . 109.5 ?
    C8 C13 H13B . . 109.5 ?
    H13A C13 H13B . . 109.5 ?
    C8 C13 H13C . . 109.5 ?
    H13A C13 H13C . . 109.5 ?
    H13B C13 H13C . . 109.5 ?
loop_
    _geom_torsion_atom_site_label_1
    _geom_torsion_atom_site_label_2
    _geom_torsion_atom_site_label_3
    _geom_torsion_atom_site_label_4
    _geom_torsion_site_symmetry_1
    _geom_torsion_site_symmetry_2
    _geom_torsion_site_symmetry_3
    _geom_torsion_site_symmetry_4
    _geom_torsion
    _geom_torsion_publ_flag
    O1 S1 N1 C7 . . . . 56.3(2) ?
    O2 S1 N1 C7 . . . . -174.08(18) ?
    C1 S1 N1 C7 . . . . -59.0(2) ?
    O1 S1 C1 C6 . . . . -29.1(2) ?
    O2 S1 C1 C6 . . . . -159.71(18) ?
    N1 S1 C1 C6 . . . . 87.2(2) ?
    O1 S1 C1 C2 . . . . 154.79(19) ?
    O2 S1 C1 C2 . . . . 24.2(2) ?
    N1 S1 C1 C2 . . . . -88.9(2) ?
    C6 C1 C2 C3 . . . . -1.0(4) ?
    S1 C1 C2 C3 . . . . 175.0(2) ?
    C1 C2 C3 C4 . . . . -0.6(4) ?
    C2 C3 C4 C5 . . . . 1.2(4) ?
    C2 C3 C4 N2 . . . . -177.1(2) ?
    O4 N2 C4 C5 . . . . -8.4(4) ?
    O3 N2 C4 C5 . . . . 173.3(3) ?
    O4 N2 C4 C3 . . . . 170.0(3) ?
    O3 N2 C4 C3 . . . . -8.2(4) ?
    C3 C4 C5 C6 . . . . -0.3(4) ?
    N2 C4 C5 C6 . . . . 178.1(2) ?
    C4 C5 C6 C1 . . . . -1.3(4) ?
    C2 C1 C6 C5 . . . . 2.0(4) ?
    S1 C1 C6 C5 . . . . -174.02(19) ?
    S1 N1 C7 C12 . . . . -66.4(3) ?
    S1 N1 C7 C8 . . . . 114.3(2) ?
    C12 C7 C8 C9 . . . . -2.1(3) ?
    N1 C7 C8 C9 . . . . 177.3(2) ?
    C12 C7 C8 C13 . . . . 177.8(2) ?
    N1 C7 C8 C13 . . . . -2.9(3) ?
    C7 C8 C9 C10 . . . . 2.4(4) ?
    C13 C8 C9 C10 . . . . -177.5(3) ?
    C8 C9 C10 C11 . . . . -0.7(5) ?
    C9 C10 C11 C12 . . . . -1.5(5) ?
    C8 C7 C12 C11 . . . . 0.0(4) ?
    N1 C7 C12 C11 . . . . -179.4(2) ?
    C10 C11 C12 C7 . . . . 1.9(4) ?
loop_
    _geom_hbond_atom_site_label_D
    _geom_hbond_atom_site_label_H
    _geom_hbond_atom_site_label_A
    _geom_hbond_site_symmetry_A
    _geom_hbond_distance_DH
    _geom_hbond_distance_HA
    _geom_hbond_distance_DA
    _geom_hbond_angle_DHA
    N1 H1N O2 3_566 0.830(16) 2.111(17) 2.923(2) 166(2)
_iucr_refine_instructions_details
;
TITL CNS12 P21/N
CELL  0.71073 14.10600  7.00820 14.85400 90.00000 110.84000 90.00000
ZERR 4  0.00100  0.00050  0.00200  0.00000  0.01000  0.00000
LATT 1
SYMM -X+ 0.50000, Y+ 0.50000, -Z+ 0.50000
SFAC C H N O S
UNIT 52 48 8 16 4
PLAN 30
FMAP 2
SHEL 15 0.8
SIZE 0.44 0.44 0.24
L.S. 8
MPLA 6 C1 C2 C3 C4 C5 C6
MPLA 6 C7 C8 C9 C10 C11 C12
BOND $H
DFIX 0.86 0.02 N1 H1N
HTAB N1 O2_$1
EQIV $1 -X, -Y+1, -Z+1
CONF
ACTA
FVAR  4.60037
WGHT  0.04440   0.72360
S1    5 0.163150 0.554048 0.499255  11.000000 0.048930 0.046200 =
        0.067560 -0.015840 0.029270 -0.008110
O1    4 0.224952 0.686064 0.472410  11.000000 0.058920 0.050290 =
        0.083640 -0.008310 0.032510 -0.012910
O2    4 0.115238 0.611590 0.564990  11.000000 0.063430 0.068640 =
        0.084530 -0.032130 0.041590 -0.010890
O3    4 0.381480 -0.251724 0.698402  11.000000 0.140080 0.104140 =
        0.099200 0.043120 0.025590 0.027310
O4    4 0.453515 -0.212240 0.594080  11.000000 0.075700 0.080310 =
        0.114430 -0.000810 0.012240 0.019060
N1    3 0.072136 0.483851 0.403169  11.000000 0.043660 0.054260 =
        0.068830 -0.011810 0.026300 -0.004300
H1N   2 0.023882 0.438798 0.415777  11.000000 -1.200000
N2    3 0.397713 -0.160491 0.635450  11.000000 0.074130 0.072730 =
        0.071120 0.005080 -0.002540 0.004010
C1    1 0.237986 0.350377 0.546508  11.000000 0.048180 0.050320 =
        0.052470 -0.011350 0.021600 -0.008260
C2    1 0.214732 0.234121 0.610974  11.000000 0.074260 0.078030 =
        0.068190 -0.000930 0.041860 -0.003030
AFIX 43
H2    2 0.163324 0.267769 0.633433  11.000000 -1.200000
AFIX 0
C3    1 0.268568 0.068183 0.641442  11.000000 0.088350 0.077940 =
        0.064110 0.014100 0.031320 -0.003600
AFIX 43
H3    2 0.254589 -0.011573 0.685196  11.000000 -1.200000
AFIX 0
C4    1 0.343135 0.022408 0.606229  11.000000 0.056980 0.059370 =
        0.055060 -0.003430 0.004440 -0.001380
C5    1 0.367736 0.136217 0.543383  11.000000 0.053450 0.070300 =
        0.069640 0.000150 0.022880 0.003880
AFIX 43
H5    2 0.419015 0.101236 0.521006  11.000000 -1.200000
AFIX 0
C6    1 0.315324 0.303278 0.513859  11.000000 0.053300 0.062900 =
        0.069540 0.003220 0.030660 -0.000770
AFIX 43
H6    2 0.331714 0.384517 0.472075  11.000000 -1.200000
AFIX 0
C7    1 0.092015 0.398632 0.324117  11.000000 0.036990 0.063300 =
        0.053180 -0.004520 0.014210 0.006870
C8    1 0.066730 0.208382 0.300169  11.000000 0.049750 0.066110 =
        0.063450 -0.014950 0.017400 0.008840
C9    1 0.084097 0.137162 0.219950  11.000000 0.066460 0.097330 =
        0.075380 -0.027640 0.021330 0.012830
AFIX 43
H9    2 0.065657 0.012125 0.200609  11.000000 -1.200000
AFIX 0
C10   1 0.127401 0.245900 0.169071  11.000000 0.070060 0.153440 =
        0.062400 -0.021410 0.024830 0.019520
AFIX 43
H10   2 0.138667 0.193774 0.116175  11.000000 -1.200000
AFIX 0
C11   1 0.154425 0.430288 0.194787  11.000000 0.065780 0.148820 =
        0.061430 0.011840 0.027920 0.001610
AFIX 43
H11   2 0.185425 0.502716 0.160591  11.000000 -1.200000
AFIX 0
C12   1 0.135375 0.509206 0.272326  11.000000 0.056060 0.089040 =
        0.064430 0.008850 0.019310 0.001040
AFIX 43
H12   2 0.151759 0.635991 0.289276  11.000000 -1.200000
AFIX 0
C13   1 0.022821 0.082256 0.357093  11.000000 0.108040 0.057220 =
        0.102270 -0.024380 0.048700 -0.018390
AFIX 137
H13A  2 -0.045442 0.121505 0.346820  11.000000 -1.500000
H13B  2 0.063092 0.092217 0.424340  11.000000 -1.500000
H13C  2 0.022727 -0.047631 0.336530  11.000000 -1.500000
HKLF 4
REM  CNS12 P21/N
REM R1 0.0463 FOR 2198 FO > 4SIG(FO) AND  0.0626 FOR ALL 2781 DATA
REM    185 PARAMETERS REFINED USING      1 RESTRAINTS
REM HIGHEST DIFFERENCE PEAK  0.186, DEEPEST HOLE -0.331, 1-SIGMA LEVEL 0.052
;
data_global
_journal_date_recd_electronic     2012-08-19
_journal_date_accepted     2012-08-20
_journal_name_full     'Acta Crystallographica, Section E'
_journal_year     2012
_journal_volume     68
_journal_issue      9
_journal_page_first     o2766
_journal_page_last     o2766
_journal_paper_category     QO
_journal_paper_doi     10.1107/S1600536812036331
_journal_coeditor_code     BT6824
_publ_contact_author_name     'Prof. B. Thimme Gowda'
_publ_contact_author_address
;
  Department of Chemistry
  Mangalore University
  Mangalagangotri 574 199
  Mangalore, India
;
_publ_contact_author_email     gowdabt@yahoo.com
_publ_contact_author_fax     '91 824 2287367'
_publ_contact_author_phone     '91 824 2287262'
_publ_section_title
;
<i>N</i>-(2-Methylphenyl)-4-nitrobenzenesulfonamide
;
loop_
    _publ_author_name
    _publ_author_address
    'U. Chaithanya'
; Department of Chemistry
  Mangalore University
  Mangalagangotri 574 199
  Mangalore, India
;
    'Sabine Foro'
; Institute of Materials Science
  Darmstadt University of Technology
  Petersenstrasse 23
  D-64287 Darmstadt, Germany
;
    'B. Thimme Gowda'
; Department of Chemistry
  Mangalore University
  Mangalagangotri 574 199
  Mangalore, India
;
