# Supplementary material for: N-(2-Methyl­phen­yl)-4-nitro­benzene­sulfonamide
Source: Acta Crystallogr Sect E Struct Rep Online. 2012 Aug 25;68(Pt 9):o2766. doi: 10.1107/S1600536812036331 (PMC3435801; doi:10.1107/S1600536812036331)
Supplement: Supplementary file 2 [file e-68-o2766-Isup2.hkl]

# 
# h,k,l, Fc-squared, Fo-squared, sigma(Fo-squared) and status flag 
# 
data_I
_shelx_title ' CNS12 P21/N' 
_shelx_refln_list_code          4 
_shelx_F_calc_maximum      184.91 
_exptl_crystal_F_000       608.00 
_reflns_d_resolution_high  0.8001 
 
loop_ 
 _symmetry_equiv_pos_as_xyz 
 'x, y, z' 
 '-x+1/2, y+1/2, -z+1/2' 
 '-x, -y, -z' 
 'x-1/2, -y-1/2, z-1/2' 
 
_cell_length_a    14.1060 
_cell_length_b     7.0082 
_cell_length_c    14.8540 
_cell_angle_alpha  90.000 
_cell_angle_beta  110.840 
_cell_angle_gamma  90.000 
 
_shelx_F_squared_multiplier     1.000 
 
loop_ 
 _refln_index_h 
 _refln_index_k 
 _refln_index_l 
 _refln_F_squared_calc 
 _refln_F_squared_meas 
 _refln_F_squared_sigma 
 _refln_observed_status 
   2   0   0     1597.17     1726.87      3.83 o 
   4   0   0    10374.96    10325.05     53.79 o 
   6   0   0      198.29      232.82      2.68 o 
   8   0   0       48.60       56.82      1.91 o 
  10   0   0      372.55      371.10      4.51 o 
  12   0   0      168.67      162.15      3.68 o 
  14   0   0        7.18        4.23      2.37 o 
  16   0   0       21.92       24.13      3.04 o 
   1   1   0    11062.57     9430.10    139.87 o 
   2   1   0     3834.71     3878.78     31.22 o 
   3   1   0    17207.38    16347.04    321.16 o 
   4   1   0     6962.32     6927.13    132.88 o 
   5   1   0      311.93      362.55     12.28 o 
   6   1   0       10.78       11.05      0.94 o 
   7   1   0      451.11      448.04      3.65 o 
   8   1   0      147.25      157.68      1.90 o 
   9   1   0      101.06      103.41      2.34 o 
  10   1   0        0.05        0.63      1.08 o 
  11   1   0       30.31       29.33      1.48 o 
  12   1   0        0.63       -0.01      2.22 o 
  13   1   0      224.92      234.05      6.82 o 
  14   1   0        0.24        0.97      2.53 o 
  15   1   0       69.28       78.89      2.59 o 
  16   1   0        3.94        3.40      6.42 o 
   0   2   0        0.48        6.15      0.77 o 
   1   2   0     2192.61     2172.95      5.26 o 
   2   2   0        0.63       -0.18      0.38 o 
   3   2   0       41.26       50.61      0.87 o 
   4   2   0      582.91      648.57      7.33 o 
   5   2   0      496.66      478.75      2.37 o 
   6   2   0     1500.66     1527.91      4.60 o 
   7   2   0        0.45        1.59      0.84 o 
   8   2   0       18.64       15.57      1.01 o 
   9   2   0      154.22      170.32      2.18 o 
  10   2   0      234.64      242.68      3.14 o 
  11   2   0       21.44       20.98      1.97 o 
  12   2   0      311.79      329.31      3.47 o 
  13   2   0       19.11       19.04      3.12 o 
  14   2   0        1.21        3.71      1.64 o 
  15   2   0        5.24        3.30      1.63 o 
  16   2   0       24.61       20.47      2.15 o 
   1   3   0      192.42      193.96      1.17 o 
   2   3   0     3531.51     3482.25      8.84 o 
   3   3   0      667.58      642.35      5.74 o 
   4   3   0      456.33      459.86      2.96 o 
   5   3   0       91.22       95.33      1.27 o 
   6   3   0      321.25      326.31      2.78 o 
   7   3   0       80.41       82.59      1.36 o 
   8   3   0      330.88      325.56      2.62 o 
   9   3   0      857.77      836.56      6.23 o 
  10   3   0        3.24        2.65      1.24 o 
  11   3   0      106.35      100.26      2.64 o 
  12   3   0       66.47       55.36      2.79 o 
  13   3   0       40.74       45.60      3.08 o 
  14   3   0        0.40        2.15      2.35 o 
  15   3   0        6.28        3.56      2.44 o 
   0   4   0      118.54      111.33      1.18 o 
   1   4   0      680.12      680.07      5.67 o 
   2   4   0       16.19       17.55      0.58 o 
   3   4   0       16.64       12.10      0.59 o 
   4   4   0        8.10       12.59      1.06 o 
   5   4   0      472.45      469.67      4.71 o 
   6   4   0      186.23      189.79      3.31 o 
   7   4   0      426.37      416.29     10.72 o 
   8   4   0      258.84      245.07      3.75 o 
   9   4   0      103.09      105.72      2.80 o 
  10   4   0       57.90       53.07      2.49 o 
  11   4   0       58.83       63.05      2.75 o 
  12   4   0        0.41        3.16      2.14 o 
  13   4   0       71.87       82.80      3.35 o 
  14   4   0       13.06       14.27      2.85 o 
   1   5   0       10.98        7.12      0.95 o 
   2   5   0       56.76       50.67      1.29 o 
   3   5   0      139.86      149.75      2.55 o 
   4   5   0      339.20      317.48      4.25 o 
   5   5   0       58.62       56.51      2.93 o 
   6   5   0        3.66        5.92      1.14 o 
   7   5   0        8.43       16.06      1.83 o 
   8   5   0      109.10      114.16      3.08 o 
   9   5   0        3.08        1.63      1.64 o 
  10   5   0       93.29       97.54      3.28 o 
  11   5   0       12.04       12.30      2.17 o 
  12   5   0        1.34       -0.17      2.07 o 
   0   6   0        8.20       10.74      1.66 o 
   1   6   0      253.50      255.44      2.76 o 
   2   6   0       10.64        8.16      1.86 o 
   3   6   0       93.38       99.50      1.61 o 
   4   6   0       23.63       25.54      1.14 o 
   5   6   0       41.83       46.69      1.36 o 
   6   6   0       73.26       76.53      5.11 o 
   7   6   0       36.51       35.98      1.63 o 
   8   6   0        0.03       -1.95      1.95 o 
   9   6   0        1.50       -0.72      2.03 o 
  10   6   0        0.02        2.85      2.15 o 
  11   6   0       56.23       68.00      2.97 o 
  12   6   0        0.13       -0.83      1.90 o 
   1   7   0        3.86        6.53      1.45 o 
   2   7   0       77.03       70.22      1.86 o 
   3   7   0       21.81       21.41      1.55 o 
   4   7   0      146.59      156.58      4.24 o 
   5   7   0       12.15       17.19      1.55 o 
   6   7   0       10.93       14.45      5.16 o 
   7   7   0       15.30       19.72      8.33 o 
   8   7   0       10.08        9.92      2.17 o 
   9   7   0       16.51       14.83      2.04 o 
   1   8   0        2.35       -0.53      1.63 o 
   2   8   0       27.03       33.90      2.23 o 
   4   8   0        2.39       14.81      2.26 o 
   5   8   0       32.70       23.30      2.15 o 
   6   8   0       44.68       53.59      8.95 o 
 -15   0   1      235.82      240.79      4.88 o 
 -13   0   1      346.46      356.81      5.15 o 
 -11   0   1      154.31      166.90      3.41 o 
  -9   0   1      101.10      119.49      2.64 o 
  -7   0   1      735.68      824.84      5.13 o 
  -5   0   1      587.96      578.95      3.63 o 
  -3   0   1     6571.31     6361.28     33.46 o 
   3   0   1     2411.96     2548.40      6.12 o 
   5   0   1      518.82      522.97      3.64 o 
   7   0   1       32.84       43.78      1.67 o 
   9   0   1       73.05       65.60      2.31 o 
  11   0   1       57.44       58.25      2.65 o 
  13   0   1      164.92      168.84      4.04 o 
  15   0   1        7.53        5.81      2.39 o 
 -16   1   1       30.10       30.63      6.82 o 
 -15   1   1        1.85        1.06      1.55 o 
 -14   1   1        6.85        5.58      1.96 o 
 -13   1   1       15.93       17.74      1.62 o 
 -12   1   1      332.86      344.11      3.47 o 
 -11   1   1       14.94       15.35      1.60 o 
 -10   1   1        0.17        0.94      1.06 o 
  -9   1   1      192.96      196.63      4.64 o 
  -8   1   1      232.89      249.77      2.74 o 
  -7   1   1       49.30       54.60      1.36 o 
  -6   1   1      266.87      209.92      3.36 o 
  -5   1   1       86.29       90.93      1.13 o 
  -4   1   1      204.23      209.61      1.86 o 
  -3   1   1     1495.05     1470.73     10.39 o 
  -2   1   1     1142.39      832.75    158.91 o 
  -1   1   1      312.06      241.68     22.09 o 
   0   1   1     3452.43     3457.85     21.66 o 
   1   1   1     1053.73     1119.60      4.64 o 
   2   1   1      653.66      628.64      8.50 o 
   3   1   1     2089.94     2236.90      4.06 o 
   4   1   1     1232.33     1140.80     11.44 o 
   5   1   1      418.34      456.49     10.09 o 
   6   1   1       35.10       53.22      2.25 o 
   7   1   1       16.33       15.13      1.40 o 
   8   1   1       45.29       45.30      4.32 o 
   9   1   1        2.52        0.45      1.13 o 
  10   1   1       73.89       72.37      1.83 o 
  11   1   1       24.61       15.86      1.48 o 
  12   1   1      117.10      119.71      2.44 o 
  13   1   1       11.78       13.00      2.26 o 
  14   1   1        5.08        5.82      1.75 o 
  15   1   1       10.08       11.63      4.95 o 
  16   1   1        0.10        4.58      2.94 o 
 -16   2   1        5.83       12.41      2.00 o 
 -15   2   1       10.07       12.03      2.60 o 
 -14   2   1        9.18       11.31      1.70 o 
 -13   2   1        0.47        2.02      1.54 o 
 -12   2   1        8.00       10.44      1.55 o 
 -11   2   1       46.44       44.96      1.68 o 
 -10   2   1       16.34       17.62      1.23 o 
  -9   2   1      706.38      662.43     13.06 o 
  -8   2   1       41.01       47.68      1.77 o 
  -7   2   1      243.00      248.09      8.63 o 
  -6   2   1       18.40       13.88      1.23 o 
  -5   2   1      294.80      325.16      3.14 o 
  -4   2   1       43.77       30.92      0.74 o 
  -3   2   1     1891.61     1806.35     18.78 o 
  -2   2   1     5663.77     5366.83     31.19 o 
  -1   2   1     1430.23     1384.83      6.66 o 
   0   2   1      216.26      225.19      1.62 o 
   1   2   1     7503.61     7087.06     89.12 o 
   2   2   1      284.37      274.11      1.00 o 
   3   2   1      362.66      387.43      2.98 o 
   4   2   1      856.66      877.27      4.30 o 
   5   2   1      265.00      314.10      3.91 o 
   6   2   1      124.06      122.40      1.53 o 
   7   2   1      234.46      224.11      5.31 o 
   8   2   1      287.65      303.33      7.39 o 
   9   2   1      403.01      402.83      5.56 o 
  10   2   1       18.03       20.72      1.42 o 
  11   2   1      128.78      135.01      2.43 o 
  12   2   1        8.77        8.69      2.03 o 
  13   2   1        2.32       -1.16      1.89 o 
  14   2   1        9.37        9.39      1.67 o 
  15   2   1        2.20        3.86      1.71 o 
 -15   3   1       10.70       11.98      2.24 o 
 -14   3   1       17.05       18.56      2.38 o 
 -13   3   1       19.69       21.15      2.45 o 
 -12   3   1       16.57       16.22      2.25 o 
 -11   3   1       80.75       90.44      1.99 o 
 -10   3   1       19.71       20.81      1.36 o 
  -9   3   1       65.30       57.07      2.30 o 
  -8   3   1       54.40       49.51      1.25 o 
  -7   3   1      328.54      320.00      2.29 o 
  -6   3   1      295.51      298.31      1.75 o 
  -5   3   1     1303.65     1283.46     10.06 o 
  -4   3   1     2627.82     2761.87     10.17 o 
  -3   3   1       22.06       31.68      0.77 o 
  -2   3   1       56.56       72.46      0.68 o 
  -1   3   1      646.07      694.89      1.88 o 
   0   3   1        2.54       -0.69      0.69 o 
   1   3   1     2672.51     2548.34      3.61 o 
   2   3   1     4918.48     5135.06     18.16 o 
   3   3   1      227.34      253.28      1.27 o 
   4   3   1        2.14        4.89      1.01 o 
   5   3   1     1434.85     1360.78     17.13 o 
   6   3   1       18.18       19.31      0.85 o 
   7   3   1       90.70       81.68      1.41 o 
   8   3   1      240.48      228.37      2.81 o 
   9   3   1        7.94        7.14      1.64 o 
  10   3   1       24.41       25.39      1.49 o 
  11   3   1       45.31       48.15      2.30 o 
  12   3   1        0.43        0.71      1.73 o 
  13   3   1       42.21       38.36      2.94 o 
  14   3   1        0.39       -2.42      2.42 o 
  15   3   1        6.00        8.32      2.87 o 
 -14   4   1       30.54       35.28      2.63 o 
 -13   4   1       29.67       31.79      2.77 o 
 -12   4   1       18.73       24.94      2.40 o 
 -11   4   1        7.85        8.21      1.84 o 
 -10   4   1       48.78       37.61      2.22 o 
  -9   4   1       97.12       94.18      2.67 o 
  -8   4   1      675.68      684.61      5.72 o 
  -7   4   1        0.28        0.35      0.87 o 
  -6   4   1       56.47       67.00      3.16 o 
  -5   4   1       27.55       25.36      1.52 o 
  -4   4   1       72.94       56.41      1.50 o 
  -3   4   1       32.70       41.11      0.84 o 
  -2   4   1       56.01       40.50      0.64 o 
  -1   4   1        1.41        0.93      0.47 o 
   0   4   1     1010.99     1124.36      7.79 o 
   1   4   1       26.02       28.53      0.91 o 
   2   4   1       58.71       50.41      1.41 o 
   3   4   1        1.62        1.43      0.56 o 
   4   4   1      480.09      451.26      5.61 o 
   5   4   1        2.05        1.38      0.75 o 
   6   4   1      849.58      916.80     14.40 o 
   7   4   1       57.88       67.60      1.63 o 
   8   4   1      361.45      371.64      4.42 o 
   9   4   1        3.43        3.51      1.76 o 
  10   4   1       48.30       51.07      2.55 o 
  11   4   1        7.93        8.01      2.20 o 
  12   4   1        1.47       -0.15      2.20 o 
  13   4   1        5.71        4.43      2.17 o 
  14   4   1       15.95       20.46      3.03 o 
 -13   5   1        3.69        5.82      1.92 o 
 -12   5   1        3.03        1.58      1.41 o 
 -11   5   1       90.23       97.50      3.45 o 
 -10   5   1        5.49        8.07      1.83 o 
  -9   5   1       50.62       56.72      2.59 o 
  -8   5   1        7.71        4.99      1.69 o 
  -7   5   1      137.50      136.91      2.66 o 
  -6   5   1        0.91       -0.72      1.09 o 
  -5   5   1      505.88      491.47     13.89 o 
  -4   5   1      309.75      306.20      2.99 o 
  -3   5   1        0.36       -0.70      0.77 o 
  -2   5   1       59.82       56.78      1.13 o 
  -1   5   1      146.19      138.92      2.32 o 
   0   5   1        1.62        0.96      1.28 o 
   1   5   1      205.58      188.74      2.16 o 
   2   5   1      103.05      106.15      1.44 o 
   3   5   1        0.29        2.22      0.92 o 
   4   5   1       36.58       41.49      1.43 o 
   5   5   1      273.54      299.78      6.80 o 
   6   5   1        2.73        2.94      1.51 o 
   7   5   1      131.17      128.62      3.17 o 
   8   5   1       12.53       11.22      2.03 o 
   9   5   1       27.67       27.35      2.42 o 
  10   5   1       46.64       48.57      2.84 o 
  11   5   1       81.06       94.77      3.58 o 
  12   5   1        0.31       -2.04      2.37 o 
  13   5   1       15.69       17.44      2.73 o 
 -12   6   1       16.61       17.48      2.42 o 
 -11   6   1        4.75        8.03      2.11 o 
 -10   6   1       13.70       16.26      2.27 o 
  -9   6   1       17.44        8.58      2.22 o 
  -8   6   1       40.42       45.47      1.87 o 
  -7   6   1       83.15       85.28      2.15 o 
  -6   6   1       24.21       17.77      1.42 o 
  -5   6   1        2.28        1.97      1.26 o 
  -4   6   1      252.58      252.20      4.81 o 
  -3   6   1       99.91      108.26      1.83 o 
  -2   6   1      358.15      356.56      4.59 o 
  -1   6   1       90.18       88.39      2.46 o 
   0   6   1        3.67        0.71      1.09 o 
   1   6   1       31.16       34.86      1.42 o 
   2   6   1       91.03       96.37      1.91 o 
   3   6   1       46.20       46.05      1.31 o 
   4   6   1      139.15      129.05      1.81 o 
   5   6   1        1.30        1.93      1.20 o 
   6   6   1       80.80       69.16      1.91 o 
   7   6   1      121.58      122.60      3.39 o 
   8   6   1       60.02       61.59      3.00 o 
   9   6   1        8.93        4.23      2.10 o 
  10   6   1       10.13       15.09      2.10 o 
  11   6   1        7.62       16.63      2.76 o 
 -10   7   1        3.13        3.84      2.39 o 
  -9   7   1       10.53       11.59      2.30 o 
  -8   7   1        0.66        0.11      2.83 o 
  -7   7   1       21.14       23.41      4.21 o 
  -6   7   1      220.03      220.58      6.12 o 
  -5   7   1       23.72       33.01      3.89 o 
  -4   7   1       42.44       40.99      2.61 o 
  -3   7   1        7.82        2.26      1.68 o 
  -2   7   1       30.85       32.35      2.36 o 
  -1   7   1       69.00       62.80      2.74 o 
   0   7   1       21.48       23.72      2.17 o 
   1   7   1       24.98       17.98      2.34 o 
   2   7   1       33.11       35.54      1.65 o 
   3   7   1       26.85       23.78      3.61 o 
   4   7   1      202.38      212.56      3.85 o 
   5   7   1        1.09        5.39      1.11 o 
   6   7   1       66.18       59.71      1.98 o 
   7   7   1       10.63       12.36      2.29 o 
   8   7   1        3.28        2.63      1.94 o 
   9   7   1        5.00        1.54      2.03 o 
  -6   8   1        9.78        4.48      1.61 o 
  -5   8   1       11.51       19.22      2.20 o 
  -4   8   1       12.30        4.94      1.76 o 
  -3   8   1       39.83       54.01      2.84 o 
  -2   8   1        9.83        0.90      1.89 o 
  -1   8   1        6.58        8.31      1.78 o 
   1   8   1       12.07       19.84      2.30 o 
   4   8   1        1.66       -1.49      1.50 o 
   5   8   1        4.71       16.38      2.24 o 
   6   8   1        0.58       -1.23      1.23 o 
 -16   0   2       25.47       23.96      2.69 o 
 -14   0   2      119.42      118.93      3.64 o 
 -12   0   2      171.87      161.11      3.60 o 
 -10   0   2       26.14       24.85      1.73 o 
  -8   0   2      120.90      110.87      2.30 o 
  -6   0   2      137.59      130.08      2.01 o 
  -4   0   2     1359.39     1176.86      4.39 o 
  -2   0   2    26707.64    21412.83     59.48 o 
   2   0   2      136.32      157.06      1.57 o 
   4   0   2     6346.15     6725.51     48.12 o 
   6   0   2     2218.14     2181.80      8.43 o 
   8   0   2       47.10       45.78      2.12 o 
  10   0   2      325.31      341.70      4.70 o 
  12   0   2       17.72       16.62      2.28 o 
  14   0   2        4.21       -1.86      2.50 o 
 -16   1   2        0.00        1.37      1.60 o 
 -15   1   2      150.22      146.36      2.86 o 
 -14   1   2       49.01       52.36      2.01 o 
 -13   1   2      114.80      131.12      2.54 o 
 -12   1   2        2.91        1.39      1.42 o 
 -11   1   2       92.74       88.12      2.53 o 
 -10   1   2       63.55       75.52      1.74 o 
  -9   1   2       25.25       26.02      1.14 o 
  -8   1   2        9.74        9.34      1.52 o 
  -7   1   2      146.04      126.22      1.61 o 
  -6   1   2       12.74       11.29      0.58 o 
  -5   1   2       75.99       95.64      4.06 o 
  -4   1   2       72.53       92.54      0.89 o 
  -3   1   2     2305.52     2123.38     40.40 o 
  -2   1   2      401.81      414.38      6.27 o 
  -1   1   2        4.34        5.12      0.57 o 
   0   1   2      230.12      247.68      1.63 o 
   1   1   2     7881.91     7578.14     71.85 o 
   2   1   2    34190.63    27711.56    870.53 o 
   3   1   2        0.95        0.73      0.58 o 
   4   1   2     1002.80      972.58      7.19 o 
   5   1   2      279.72      308.02     30.27 o 
   6   1   2      881.41      850.61      3.74 o 
   7   1   2       30.95       36.58      2.59 o 
   8   1   2      151.64      149.63      4.39 o 
   9   1   2      351.15      344.89      8.84 o 
  10   1   2        0.53        0.20      1.25 o 
  11   1   2       25.96       26.47      2.60 o 
  12   1   2        0.01        1.85      2.27 o 
  13   1   2       60.85       58.50      2.11 o 
  14   1   2        1.53        0.63      2.40 o 
  15   1   2        3.47        3.30      5.25 o 
 -16   2   2       25.65       34.94      1.95 o 
 -15   2   2       29.18       33.85      1.88 o 
 -14   2   2       18.74       21.27      1.63 o 
 -13   2   2       74.51       71.37      2.00 o 
 -12   2   2      300.31      307.15      3.25 o 
 -11   2   2      214.75      209.42      2.60 o 
 -10   2   2       65.88       67.19      2.13 o 
  -9   2   2        9.30       12.64      1.29 o 
  -8   2   2       24.94       18.27      2.61 o 
  -7   2   2       38.51       34.54      0.75 o 
  -6   2   2      118.82      108.02      1.72 o 
  -5   2   2        2.05       -0.21      0.51 o 
  -4   2   2      667.21      701.89      6.78 o 
  -3   2   2      134.58      156.12      1.27 o 
  -2   2   2      102.22      123.76      1.12 o 
  -1   2   2      277.26      281.65      1.47 o 
   0   2   2      177.42      150.91      1.12 o 
   1   2   2     2670.17     2536.24      7.05 o 
   2   2   2      709.40      791.60      2.04 o 
   3   2   2      230.94      240.13      3.41 o 
   4   2   2     2416.41     2475.75     12.92 o 
   5   2   2     4243.43     4432.84     19.27 o 
   6   2   2      169.45      157.63      1.83 o 
   7   2   2      101.94      106.96      3.07 o 
   8   2   2       87.68       89.13      1.67 o 
   9   2   2      163.58      152.85      4.20 o 
  10   2   2       31.54       26.80      1.54 o 
  11   2   2       45.85       43.93      1.85 o 
  12   2   2       41.76       42.74      1.83 o 
  13   2   2       10.12        8.68      1.67 o 
  14   2   2        6.32        2.83      1.77 o 
  15   2   2        2.63       -1.80      1.80 o 
 -16   3   2        2.67        1.26      2.41 o 
 -15   3   2       12.39       19.56      2.49 o 
 -14   3   2       97.27       86.97      3.36 o 
 -13   3   2        0.58       -0.93      2.27 o 
 -12   3   2        1.89        3.35      2.23 o 
 -11   3   2      695.15      678.46      6.68 o 
 -10   3   2      598.00      619.58     29.09 o 
  -9   3   2      517.34      501.67     10.48 o 
  -8   3   2      257.98      249.04      2.21 o 
  -7   3   2       55.46       48.90      0.79 o 
  -6   3   2      111.46      133.26      2.04 o 
  -5   3   2      242.72      261.97      2.00 o 
  -4   3   2       85.94       67.18      1.53 o 
  -3   3   2        3.37        0.46      0.47 o 
  -2   3   2      545.29      519.54      3.53 o 
  -1   3   2      223.95      257.81      1.58 o 
   0   3   2       57.62       63.10      1.07 o 
   1   3   2       54.53       52.81      0.98 o 
   2   3   2     1170.13     1162.03      2.89 o 
   3   3   2      137.97      140.55      1.38 o 
   4   3   2      160.40      155.86      1.24 o 
   5   3   2       87.16      105.84      1.36 o 
   6   3   2      153.98      172.17      2.19 o 
   7   3   2       84.61       92.84      4.08 o 
   8   3   2      409.99      418.42      6.26 o 
   9   3   2      258.32      246.07      2.71 o 
  10   3   2        6.51        3.15      1.29 o 
  11   3   2       21.07       16.82      1.53 o 
  12   3   2        3.63        4.11      1.52 o 
  13   3   2        3.24        3.13      2.32 o 
  14   3   2       29.32       30.97      2.77 o 
 -15   4   2        6.52        8.70      2.64 o 
 -14   4   2        0.17        7.94      2.65 o 
 -13   4   2       50.73       50.29      2.94 o 
 -12   4   2      154.53      157.36      3.76 o 
 -11   4   2      253.19      256.52      4.37 o 
 -10   4   2       75.34       69.23      2.65 o 
  -9   4   2        1.59       -1.52      1.60 o 
  -8   4   2      500.18      499.32     18.82 o 
  -7   4   2      643.28      608.77     12.45 o 
  -6   4   2       20.65       21.56      1.36 o 
  -5   4   2      297.49      288.05      1.96 o 
  -4   4   2        0.00       -0.01      0.54 o 
  -3   4   2      224.50      222.88      2.48 o 
  -2   4   2       28.32       29.27      0.80 o 
  -1   4   2     1287.33     1276.57      3.48 o 
   0   4   2      130.15      140.20      1.33 o 
   1   4   2      203.14      219.50      2.21 o 
   2   4   2      240.57      233.44      2.19 o 
   3   4   2      146.79      160.58      1.80 o 
   4   4   2      305.73      263.70      5.09 o 
   5   4   2      808.46      826.11      9.77 o 
   6   4   2       29.14       28.26      1.27 o 
   7   4   2      189.00      185.40      2.35 o 
   8   4   2      157.80      153.47      3.20 o 
   9   4   2        3.87        7.02      1.84 o 
  10   4   2        0.04        0.35      1.97 o 
  11   4   2      104.60      109.07      3.32 o 
  12   4   2        2.59        2.74      2.11 o 
  13   4   2       58.74       57.12      3.09 o 
 -14   5   2       42.42       57.03      3.18 o 
 -13   5   2       21.36       26.56      2.51 o 
 -12   5   2       10.10       11.19      2.13 o 
 -11   5   2        6.35        6.88      1.41 o 
 -10   5   2       34.21       35.05      2.20 o 
  -9   5   2       10.24       10.01      1.83 o 
  -8   5   2      318.11      325.32      7.43 o 
  -7   5   2      217.42      212.67      3.01 o 
  -6   5   2        2.79        1.34      1.30 o 
  -5   5   2        1.81        1.35      0.87 o 
  -4   5   2      490.93      467.54      2.68 o 
  -3   5   2        0.42       -0.30      0.75 o 
  -2   5   2       34.40       32.38      1.87 o 
  -1   5   2       86.07       78.40      1.56 o 
   0   5   2        0.90        1.01      0.96 o 
   1   5   2       44.90       48.67      1.37 o 
   2   5   2      423.84      404.62      2.55 o 
   3   5   2      209.60      209.55      2.41 o 
   4   5   2      175.02      178.97      2.32 o 
   5   5   2       19.59       21.16      1.91 o 
   6   5   2       24.26       26.40      1.99 o 
   7   5   2       67.09       58.67      2.62 o 
   8   5   2      132.35      136.55      3.44 o 
   9   5   2       10.02        9.57      1.93 o 
  10   5   2       76.53       86.77      3.40 o 
  11   5   2        1.83        5.09      2.08 o 
  12   5   2        1.82        1.88      2.35 o 
 -12   6   2        1.61       -1.45      2.41 o 
 -11   6   2       29.34       37.24      2.68 o 
 -10   6   2       10.62       11.88      2.37 o 
  -9   6   2       10.33        5.26      2.16 o 
  -8   6   2        6.89        7.92      1.35 o 
  -7   6   2       64.29       60.43      3.17 o 
  -6   6   2       43.85       47.09      2.00 o 
  -5   6   2      123.79      117.87      3.71 o 
  -4   6   2      107.07      103.50      3.93 o 
  -3   6   2      209.70      218.83      4.09 o 
  -2   6   2       70.53       77.85      2.91 o 
  -1   6   2      127.54      110.32      1.97 o 
   0   6   2       10.40       10.77      1.21 o 
   1   6   2       78.65       86.20      3.54 o 
   2   6   2        8.27        5.97      1.11 o 
   3   6   2       23.39       22.48      1.81 o 
   4   6   2       43.38       40.91      2.27 o 
   5   6   2       14.68       19.33      2.13 o 
   6   6   2      112.79      105.40      3.18 o 
   7   6   2       31.84       36.16      2.59 o 
   8   6   2        1.15       -0.19      1.81 o 
   9   6   2        0.77       -0.10      1.78 o 
  10   6   2        5.41        5.33      2.39 o 
  11   6   2       36.60       42.25      2.80 o 
 -10   7   2        9.57       15.12      2.71 o 
  -9   7   2       47.86       47.45      6.15 o 
  -8   7   2       52.96       66.09      4.83 o 
  -7   7   2       35.65       35.24      1.86 o 
  -6   7   2       28.62       31.83      4.63 o 
  -5   7   2        0.12        0.06      1.76 o 
  -4   7   2      146.85      139.60      3.61 o 
  -3   7   2        7.16        8.39      2.18 o 
  -2   7   2        7.88        6.28      2.20 o 
  -1   7   2       10.38       10.37      1.92 o 
   0   7   2        9.83        6.50      1.86 o 
   1   7   2       16.70       24.03      2.20 o 
   2   7   2       24.31       30.99      4.57 o 
   3   7   2      135.57      140.30      3.24 o 
   4   7   2       87.96      103.10      4.52 o 
   5   7   2       20.13       20.81      1.51 o 
   6   7   2       14.95        9.79      1.30 o 
   7   7   2        9.86       15.62      2.40 o 
   8   7   2        2.19        0.35      2.31 o 
   9   7   2       20.08       -1.99      2.41 o 
  -7   8   2       27.06       23.59      1.78 o 
  -6   8   2       13.46       17.57      2.65 o 
  -5   8   2        7.28        6.71      2.05 o 
  -4   8   2        2.33       10.71      2.06 o 
  -2   8   2       29.50       44.78      2.72 o 
  -1   8   2        1.70       -1.29      1.78 o 
   0   8   2       77.55       80.31      2.99 o 
   1   8   2        8.77        7.31      2.04 o 
   2   8   2       20.10       19.98      1.98 o 
   3   8   2        4.30        0.33      1.93 o 
 -17   0   3        5.76        3.44      2.62 o 
 -15   0   3      336.80      359.58      5.81 o 
 -13   0   3      152.46      150.63      3.66 o 
 -11   0   3       72.04       77.54      2.50 o 
  -9   0   3      162.40      191.06      3.05 o 
  -7   0   3      130.42      122.55      2.01 o 
  -5   0   3      364.91      343.63      2.72 o 
  -3   0   3     3966.54     3714.99     44.41 o 
  -1   0   3    17657.72    15927.73     61.19 o 
   1   0   3     3784.07     3850.42     29.26 o 
   3   0   3    12499.57    12394.86     64.10 o 
   5   0   3      167.58      201.14      2.67 o 
   7   0   3      591.24      623.17      5.14 o 
   9   0   3      144.38      150.92      3.29 o 
  11   0   3       29.69       22.84      2.11 o 
  13   0   3       82.10       94.38      3.56 o 
  15   0   3       64.60       67.71      3.81 o 
 -17   1   3       28.93       33.49      2.53 o 
 -16   1   3       74.66       89.87      6.16 o 
 -15   1   3       18.83       20.22      1.79 o 
 -14   1   3       27.38       28.73      4.40 o 
 -13   1   3       59.50       51.77      3.33 o 
 -12   1   3      236.26      239.59      2.91 o 
 -11   1   3      169.99      185.21      7.47 o 
 -10   1   3        0.26       -0.73      0.98 o 
  -9   1   3       95.62       95.06      1.63 o 
  -8   1   3      191.16      216.22      2.26 o 
  -7   1   3      736.63      846.19     12.97 o 
  -6   1   3      131.12      110.88      1.27 o 
  -5   1   3     3051.75     3196.01     17.99 o 
  -4   1   3      325.74      327.84      4.29 o 
  -3   1   3      583.33      562.55      7.33 o 
  -2   1   3       34.82       27.00      0.50 o 
  -1   1   3       24.76       25.01      0.60 o 
   0   1   3     9791.83     9241.84     31.92 o 
   1   1   3      808.44      782.17      3.24 o 
   2   1   3     7863.00     7799.73     50.25 o 
   3   1   3     2176.35     2176.64     49.69 o 
   4   1   3      865.54      941.45     29.94 o 
   5   1   3       95.98      118.07      4.38 o 
   6   1   3     2727.72     2738.63     32.45 o 
   7   1   3     1073.15     1139.09      4.88 o 
   8   1   3      186.73      200.35      4.57 o 
   9   1   3        1.45        2.86      1.23 o 
  10   1   3      610.64      609.50     16.20 o 
  11   1   3       10.00       10.88      1.72 o 
  12   1   3       90.56       91.87      2.30 o 
  13   1   3        9.73        8.88      1.66 o 
  14   1   3        9.71       12.47      6.29 o 
  15   1   3       33.93       32.75      2.35 o 
 -16   2   3       34.76       39.62      1.98 o 
 -15   2   3       20.33       18.85      1.68 o 
 -14   2   3       44.83       48.25      1.96 o 
 -13   2   3       85.85       90.78      2.25 o 
 -12   2   3       16.47       13.48      2.10 o 
 -11   2   3      161.63      145.03      4.56 o 
 -10   2   3      297.49      293.16      2.84 o 
  -9   2   3      362.86      368.09      2.24 o 
  -8   2   3       60.89       65.28      1.03 o 
  -7   2   3       21.56       17.15      0.66 o 
  -6   2   3      100.89      108.34      1.06 o 
  -5   2   3      137.13      160.68      4.46 o 
  -4   2   3      105.80      151.53      3.97 o 
  -3   2   3     2957.89     2932.05      7.86 o 
  -2   2   3      291.93      272.21      1.18 o 
  -1   2   3        3.09        6.24      0.65 o 
   0   2   3      134.24      153.23      1.88 o 
   1   2   3      174.88      214.42      4.17 o 
   2   2   3      903.39      935.78      2.94 o 
   3   2   3      202.97      178.93      1.51 o 
   4   2   3     2495.88     2614.73     11.83 o 
   5   2   3     4237.22     4319.85      8.05 o 
   6   2   3        0.26        0.18      0.88 o 
   7   2   3      180.26      161.80      2.04 o 
   8   2   3        2.51        1.38      1.17 o 
   9   2   3     1033.68     1029.35      5.29 o 
  10   2   3       34.81       33.23      1.65 o 
  11   2   3       16.66       16.24      1.53 o 
  12   2   3        0.79        0.34      1.51 o 
  13   2   3       20.65       18.54      2.53 o 
  14   2   3       67.96       75.16      2.55 o 
 -16   3   3       11.42       16.07      2.82 o 
 -15   3   3        3.22       -0.41      2.32 o 
 -14   3   3        0.54        1.18      2.29 o 
 -13   3   3      175.21      186.14      4.30 o 
 -12   3   3       29.90       27.93      2.37 o 
 -11   3   3        2.27        0.17      1.92 o 
 -10   3   3       52.35       52.55      2.06 o 
  -9   3   3        3.67        5.76      1.19 o 
  -8   3   3        0.28       -0.54      0.60 o 
  -7   3   3      236.47      211.89      1.96 o 
  -6   3   3      760.67      777.97      2.73 o 
  -5   3   3      775.55      732.90      3.93 o 
  -4   3   3     2239.83     2297.90     12.26 o 
  -3   3   3      305.40      327.25      2.95 o 
  -2   3   3        3.97       -0.29      0.39 o 
  -1   3   3       39.85       41.53      4.77 o 
   0   3   3      174.10      205.67      1.13 o 
   1   3   3     3098.32     3220.33     13.45 o 
   2   3   3       20.95       15.66      0.71 o 
   3   3   3      245.98      243.69      2.17 o 
   4   3   3       12.38       12.22      1.02 o 
   5   3   3      296.53      293.20      3.37 o 
   6   3   3      460.75      476.59      2.97 o 
   7   3   3        3.21        4.59      2.44 o 
   8   3   3       40.36       40.19      2.60 o 
   9   3   3       18.71       18.96      1.41 o 
  10   3   3       10.34        7.39      1.27 o 
  11   3   3       78.96       84.50      2.14 o 
  12   3   3       41.64       34.72      3.58 o 
  13   3   3       39.31       33.39      2.58 o 
  14   3   3        2.53        3.62      2.16 o 
 -15   4   3        0.08        0.52      2.46 o 
 -14   4   3       79.26       88.72      3.63 o 
 -13   4   3       10.64       11.34      2.11 o 
 -12   4   3       19.16       25.15      2.46 o 
 -11   4   3        0.96        0.48      1.69 o 
 -10   4   3       88.67       81.76      2.76 o 
  -9   4   3        0.09       -1.68      1.68 o 
  -8   4   3       88.31      100.56      3.96 o 
  -7   4   3      886.67      878.87     12.38 o 
  -6   4   3        9.69       13.10      0.90 o 
  -5   4   3       10.78       13.93      2.35 o 
  -4   4   3       83.59       83.79      0.91 o 
  -3   4   3      515.17      521.44      5.11 o 
  -2   4   3      891.54      908.96      4.23 o 
  -1   4   3        2.72        2.46      0.60 o 
   0   4   3      438.84      425.62      2.22 o 
   1   4   3      207.61      197.42      2.01 o 
   2   4   3      239.54      235.18      4.21 o 
   3   4   3       49.01       46.13      1.07 o 
   4   4   3        0.04       -0.78      0.82 o 
   5   4   3       16.79       18.43      1.08 o 
   6   4   3      108.85      110.87      1.83 o 
   7   4   3       19.73       20.22      1.89 o 
   8   4   3       98.72       98.80      2.00 o 
   9   4   3       36.81       30.83      2.16 o 
  10   4   3      105.87      110.18      3.18 o 
  11   4   3       14.14       12.92      2.39 o 
  12   4   3        8.51        8.57      2.47 o 
  13   4   3        0.22        1.94      2.27 o 
 -14   5   3        0.09       -0.18      2.34 o 
 -13   5   3        9.31       10.44      2.35 o 
 -12   5   3        1.89        5.26      2.15 o 
 -11   5   3      114.81      120.52      7.60 o 
 -10   5   3       12.01       12.41      1.87 o 
  -9   5   3        0.06       -0.23      2.00 o 
  -8   5   3       10.43        8.04      1.38 o 
  -7   5   3      191.82      193.36      3.43 o 
  -6   5   3       92.45       95.32      1.99 o 
  -5   5   3       91.78       89.59      4.27 o 
  -4   5   3        1.64        0.70      1.09 o 
  -3   5   3        0.07       -0.17      1.06 o 
  -2   5   3      144.16      136.85      3.40 o 
  -1   5   3      287.36      290.10      2.61 o 
   0   5   3       74.19       69.50      1.57 o 
   1   5   3      693.15      682.12      6.44 o 
   2   5   3        0.01        0.48      0.85 o 
   3   5   3        0.76       -1.00      1.00 o 
   4   5   3       14.83       13.43      1.73 o 
   5   5   3      108.75      110.74      2.95 o 
   6   5   3       17.18       14.76      1.94 o 
   7   5   3       51.34       48.62      2.45 o 
   8   5   3      193.93      179.86      4.07 o 
   9   5   3        4.43        3.83      2.09 o 
  10   5   3       15.53       15.99      2.38 o 
  11   5   3       37.66       42.11      2.63 o 
  12   5   3        0.33        5.49      2.29 o 
 -12   6   3       25.14       28.52      2.89 o 
 -11   6   3        2.78        3.88      1.93 o 
 -10   6   3        3.33        1.97      2.04 o 
  -9   6   3      168.91      165.81      3.50 o 
  -8   6   3      117.44      128.67      3.75 o 
  -7   6   3       47.15       48.80      5.11 o 
  -6   6   3        4.84        1.55      2.31 o 
  -5   6   3       39.12       33.68      2.34 o 
  -4   6   3      499.49      514.42      8.18 o 
  -3   6   3       94.11       99.92      3.19 o 
  -2   6   3      230.44      245.12      4.33 o 
  -1   6   3        2.60        2.71      1.94 o 
   0   6   3        1.12       -0.50      1.88 o 
   1   6   3        4.66        7.82      1.17 o 
   2   6   3       75.08       84.48      1.85 o 
   3   6   3       50.70       49.95      2.12 o 
   4   6   3      271.61      259.62      6.53 o 
   5   6   3       24.13       20.77      2.22 o 
   6   6   3        0.04       -1.17      1.94 o 
   7   6   3       45.63       46.17      2.79 o 
   8   6   3       29.71       28.51      2.66 o 
   9   6   3        5.46        2.58      2.24 o 
  10   6   3        9.76        8.40      2.09 o 
 -10   7   3       38.30       40.04      2.78 o 
  -9   7   3       39.06       38.38      3.82 o 
  -8   7   3       12.56       13.51      1.64 o 
  -7   7   3       48.93       50.95      3.12 o 
  -6   7   3      106.04      111.34      2.46 o 
  -5   7   3       41.33       39.33      5.46 o 
  -4   7   3        7.73        9.19      2.08 o 
  -3   7   3        3.34        0.44      2.16 o 
  -2   7   3       28.49       24.03      2.51 o 
  -1   7   3       43.14       44.11      2.72 o 
   0   7   3      165.23      160.47      3.89 o 
   1   7   3       53.02       52.45      2.71 o 
   2   7   3        1.32        6.24      2.23 o 
   3   7   3       13.78       10.03      2.09 o 
   4   7   3       62.09       63.76      7.52 o 
   5   7   3        9.65        7.63      3.16 o 
   6   7   3       15.92       19.53      3.86 o 
   7   7   3       12.77       12.21      2.29 o 
   8   7   3       14.54       18.22      2.71 o 
  -7   8   3       14.15       14.37      1.83 o 
  -6   8   3        0.41        3.34      2.35 o 
  -5   8   3       17.67       19.45      2.28 o 
  -4   8   3        0.03       -2.03      2.03 o 
  -3   8   3       47.13       63.01      3.12 o 
  -2   8   3        0.20        5.90      1.98 o 
   0   8   3        2.85       13.42      2.19 o 
   1   8   3       31.88       27.28      2.22 o 
   2   8   3        8.80       13.15      2.18 o 
   3   8   3       49.48       41.55      2.72 o 
   4   8   3       11.26       29.69      2.64 o 
 -16   0   4       40.73       39.85      3.27 o 
 -14   0   4        2.98        1.31      1.99 o 
 -12   0   4      679.57      666.25      6.44 o 
 -10   0   4       29.49       27.92      1.75 o 
  -8   0   4      979.89     1120.95      6.03 o 
  -6   0   4      481.72      426.83      3.39 o 
  -4   0   4      537.07      467.82      9.28 o 
  -2   0   4     3720.19     3441.11     29.53 o 
   0   0   4       33.07       35.13      1.25 o 
   2   0   4     2564.53     2702.16      7.50 o 
   4   0   4     1133.82     1130.47      5.74 o 
   6   0   4     1618.21     1626.18      7.97 o 
   8   0   4      174.75      176.21      3.38 o 
  10   0   4      144.54      138.91      3.49 o 
  12   0   4        7.76        9.84      2.49 o 
  14   0   4        3.58        4.42      2.78 o 
 -17   1   4        0.13        1.98      4.28 o 
 -16   1   4        6.05        7.11      2.99 o 
 -15   1   4      137.13      140.63      3.76 o 
 -14   1   4       24.34       20.68      1.63 o 
 -13   1   4      135.48      133.77      2.48 o 
 -12   1   4       23.31       21.79      1.51 o 
 -11   1   4       24.16       22.66      1.31 o 
 -10   1   4       44.51       52.56      1.47 o 
  -9   1   4      338.06      318.57      2.17 o 
  -8   1   4       20.28       13.95      1.28 o 
  -7   1   4       40.92       34.38      2.33 o 
  -6   1   4        0.01        0.04      0.54 o 
  -5   1   4     1273.56     1288.90     10.17 o 
  -4   1   4      131.74      124.25      0.99 o 
  -3   1   4      842.93      775.98      6.96 o 
  -2   1   4     1043.83      943.86      2.38 o 
  -1   1   4      149.31      144.73      1.27 o 
   0   1   4     1061.56     1234.68      7.72 o 
   1   1   4        7.73       14.91      0.81 o 
   2   1   4     4977.98     4994.26     10.03 o 
   3   1   4      633.84      615.37      3.91 o 
   4   1   4      560.07      565.18      6.07 o 
   5   1   4      216.10      217.42      2.13 o 
   6   1   4      335.04      331.65      8.67 o 
   7   1   4     1681.98     1670.29     57.32 o 
   8   1   4        0.76        1.12      1.25 o 
   9   1   4       19.53       22.93      1.56 o 
  10   1   4        0.72        2.23      1.49 o 
  11   1   4       73.30       68.70      2.94 o 
  12   1   4        3.11        1.55      1.57 o 
  13   1   4        1.63        1.35      1.66 o 
  14   1   4        0.29        0.09      3.39 o 
 -16   2   4       47.91       56.69      2.31 o 
 -15   2   4        2.42        4.40      1.56 o 
 -14   2   4       24.25       21.99      1.65 o 
 -13   2   4      100.50       92.07      5.80 o 
 -12   2   4       52.53       46.01      1.67 o 
 -11   2   4       85.80       79.06      2.05 o 
 -10   2   4       11.24        7.74      0.82 o 
  -9   2   4       34.95       37.98      1.66 o 
  -8   2   4        3.27        5.08      1.73 o 
  -7   2   4      204.19      212.47      1.98 o 
  -6   2   4      872.32      844.29      5.79 o 
  -5   2   4      314.90      282.66      9.12 o 
  -4   2   4     1328.48     1358.97      5.53 o 
  -3   2   4      860.92      853.21      4.38 o 
  -2   2   4      240.28      259.31      1.54 o 
  -1   2   4      291.66      271.00      2.98 o 
   0   2   4       61.69       47.13      0.55 o 
   1   2   4      874.95      876.53      4.56 o 
   2   2   4       23.48       33.57      1.80 o 
   3   2   4     1138.62     1114.33      5.46 o 
   4   2   4      163.52      170.30      4.47 o 
   5   2   4       21.91       27.61      1.17 o 
   6   2   4      258.14      269.22      4.51 o 
   7   2   4       40.97       38.97      1.40 o 
   8   2   4        0.05       -0.88      1.26 o 
   9   2   4       57.79       58.68      1.84 o 
  10   2   4      153.28      144.55      2.48 o 
  11   2   4       36.97       37.30      1.93 o 
  12   2   4        4.83        2.83      1.54 o 
  13   2   4        1.79       -0.60      1.78 o 
  14   2   4        0.09       -2.47      2.47 o 
 -16   3   4       10.91       12.27      2.32 o 
 -15   3   4       11.86       22.06      2.86 o 
 -14   3   4       37.59       42.78      2.95 o 
 -13   3   4      160.24      134.95      3.64 o 
 -12   3   4        2.79        1.08      1.95 o 
 -11   3   4      175.41      168.45      3.69 o 
 -10   3   4      255.21      232.03      2.52 o 
  -9   3   4       32.21       31.07      0.95 o 
  -8   3   4      567.35      571.69      4.22 o 
  -7   3   4      565.35      564.44      6.34 o 
  -6   3   4      134.60      158.58      2.35 o 
  -5   3   4       12.25       12.81      0.66 o 
  -4   3   4       84.39      104.06      1.07 o 
  -3   3   4      398.68      408.28      1.96 o 
  -2   3   4      562.42      516.40      1.92 o 
  -1   3   4      112.75      106.76      1.14 o 
   0   3   4      351.51      361.34      2.16 o 
   1   3   4      320.00      314.64      2.32 o 
   2   3   4       20.82       20.00      0.80 o 
   3   3   4        6.69       13.88      0.82 o 
   4   3   4       78.39       60.73      0.99 o 
   5   3   4        4.12        3.29      0.71 o 
   6   3   4      183.33      177.27      2.04 o 
   7   3   4        0.71        2.00      1.06 o 
   8   3   4      179.89      190.17      2.47 o 
   9   3   4      167.59      158.11      2.40 o 
  10   3   4       47.84       49.98      2.24 o 
  11   3   4       19.86       24.11      2.42 o 
  12   3   4        0.41        2.16      2.66 o 
  13   3   4        3.16        2.31      2.10 o 
 -15   4   4        3.12        3.46      2.22 o 
 -14   4   4       38.56       37.78      3.01 o 
 -13   4   4       25.54       22.09      2.41 o 
 -12   4   4        0.58       -1.88      1.88 o 
 -11   4   4       77.95       74.51      2.83 o 
 -10   4   4        9.81        5.52      1.69 o 
  -9   4   4      238.31      224.52      3.99 o 
  -8   4   4       77.39       72.31      3.44 o 
  -7   4   4      310.12      291.31      4.55 o 
  -6   4   4       44.06       46.10      1.02 o 
  -5   4   4     1005.04      955.46      5.16 o 
  -4   4   4      152.90      159.16      1.49 o 
  -3   4   4       53.01       45.70      0.77 o 
  -2   4   4       12.04       10.40      0.71 o 
  -1   4   4       85.59       80.76      1.11 o 
   0   4   4       58.10       61.06      1.05 o 
   1   4   4       44.63       34.56      1.06 o 
   2   4   4       41.62       46.08      1.87 o 
   3   4   4       42.69       43.31      2.40 o 
   4   4   4        2.47        1.57      0.88 o 
   5   4   4      418.53      416.46      9.46 o 
   6   4   4       83.89       80.60      1.70 o 
   7   4   4      163.92      155.80      2.29 o 
   8   4   4        9.13        8.11      1.22 o 
   9   4   4       16.59       14.62      1.50 o 
  10   4   4       12.71       13.51      2.36 o 
  11   4   4       96.31      102.30      3.42 o 
  12   4   4        2.09       -2.55      2.55 o 
 -14   5   4       24.43       29.75      2.76 o 
 -13   5   4        1.75        2.47      2.16 o 
 -12   5   4        5.99        4.59      1.29 o 
 -11   5   4        4.78       -1.09      1.43 o 
 -10   5   4       18.08       16.57      1.69 o 
  -9   5   4      249.16      253.92      6.93 o 
  -8   5   4      108.19      115.46      2.35 o 
  -7   5   4        3.67        0.60      2.14 o 
  -6   5   4       52.53       50.61      1.68 o 
  -5   5   4      166.55      181.87     10.97 o 
  -4   5   4      276.77      270.16      7.72 o 
  -3   5   4      151.05      150.19      2.69 o 
  -2   5   4      302.16      289.62      4.32 o 
  -1   5   4      389.15      396.22      4.89 o 
   0   5   4       40.31       40.80      1.43 o 
   1   5   4        0.55       -0.01      0.92 o 
   2   5   4       31.31       40.62      1.36 o 
   3   5   4       39.48       37.56      2.08 o 
   4   5   4       16.75       11.69      1.76 o 
   5   5   4       67.95       59.74      2.46 o 
   6   5   4        1.88       -0.96      1.71 o 
   7   5   4       48.03       48.86      2.59 o 
   8   5   4      133.57      148.75      3.81 o 
   9   5   4       10.92       13.29      2.32 o 
  10   5   4       84.93       80.06      3.33 o 
  11   5   4        1.67       -0.16      1.97 o 
 -12   6   4       40.26       42.44      2.85 o 
 -11   6   4       51.19       62.72      3.18 o 
 -10   6   4        8.31        9.32      1.58 o 
  -9   6   4       48.14       56.58      4.12 o 
  -8   6   4       99.03      101.27      2.33 o 
  -7   6   4      158.63      177.85      3.45 o 
  -6   6   4       34.20       32.01      1.71 o 
  -5   6   4        8.11        9.11      1.65 o 
  -4   6   4       64.62       67.06      1.98 o 
  -3   6   4        0.67        3.36      2.14 o 
  -2   6   4       87.00       82.83      3.03 o 
  -1   6   4        0.26        2.32      2.09 o 
   0   6   4        0.45        0.77      1.91 o 
   1   6   4      176.43      172.80      3.78 o 
   2   6   4        3.18        8.64      2.25 o 
   3   6   4        0.07        1.20      1.40 o 
   4   6   4      164.82      152.14      3.66 o 
   5   6   4       31.91       34.66      2.62 o 
   6   6   4       18.81       15.29      2.25 o 
   7   6   4        8.39        5.67      2.02 o 
   8   6   4        0.17        2.16      1.86 o 
   9   6   4        1.79       -0.31      2.28 o 
  10   6   4        7.64        5.02      2.12 o 
 -10   7   4       28.30       33.58      2.03 o 
  -9   7   4       31.14       35.70      6.69 o 
  -8   7   4       19.65       22.36      1.82 o 
  -7   7   4        7.60        5.34      1.55 o 
  -6   7   4        0.04        1.47      1.42 o 
  -5   7   4        2.91       -1.98      1.98 o 
  -4   7   4       11.28       10.58      2.23 o 
  -3   7   4       30.67       27.49      2.42 o 
  -2   7   4       16.99       19.68      2.39 o 
  -1   7   4        2.78       -1.81      2.15 o 
   0   7   4        0.02        2.17      2.03 o 
   1   7   4       88.82       89.66      3.27 o 
   2   7   4      121.73      123.21      3.85 o 
   3   7   4       24.45       28.66      2.45 o 
   4   7   4       33.67       32.29      3.06 o 
   5   7   4       12.74       15.77      2.31 o 
   6   7   4        2.43        2.25      2.26 o 
   7   7   4        8.49        9.60      2.43 o 
  -7   8   4        2.12        6.98      8.49 o 
  -6   8   4       30.59       28.85      2.51 o 
  -5   8   4        1.97        5.88      2.39 o 
  -4   8   4        1.07        1.89      2.10 o 
  -3   8   4        1.32       -0.71      1.94 o 
  -2   8   4       44.83       38.54      2.91 o 
  -1   8   4       28.25       35.43      2.61 o 
   0   8   4       51.76       45.16      2.85 o 
   1   8   4        6.14       11.62      2.15 o 
   2   8   4        8.18        6.26      1.98 o 
   3   8   4        0.03        5.49      2.16 o 
   4   8   4       21.63       20.66      2.25 o 
 -17   0   5       12.19       14.47      2.90 o 
 -15   0   5      471.06      445.81      6.24 o 
 -13   0   5      325.43      328.42      4.99 o 
 -11   0   5       15.46        8.03      1.64 o 
  -9   0   5      290.22      304.08      3.60 o 
  -7   0   5      155.59      150.84      2.40 o 
  -5   0   5       33.49       26.93      0.65 o 
  -3   0   5      559.43      649.29     18.50 o 
  -1   0   5       14.52       14.35      1.07 o 
   1   0   5       74.36       57.73      1.41 o 
   3   0   5      775.40      745.96      4.69 o 
   5   0   5      491.93      491.09      4.47 o 
   7   0   5       53.79       47.82      2.17 o 
   9   0   5      410.75      459.23      5.56 o 
  11   0   5       10.92       11.15      2.48 o 
  13   0   5       24.25       24.90      2.97 o 
 -17   1   5       17.19       21.97      3.09 o 
 -16   1   5      118.49      132.78      2.93 o 
 -15   1   5       15.39       11.32      1.79 o 
 -14   1   5       50.36       44.22      1.84 o 
 -13   1   5       60.17       60.03      2.01 o 
 -12   1   5      316.77      301.33      5.69 o 
 -11   1   5      139.99      134.65      3.12 o 
 -10   1   5      199.15      221.53      7.21 o 
  -9   1   5      159.94      166.51      1.97 o 
  -8   1   5      122.44      114.67      3.09 o 
  -7   1   5      384.14      445.09      2.17 o 
  -6   1   5      298.34      314.15      2.88 o 
  -5   1   5        1.90        0.87      0.52 o 
  -4   1   5       66.23       56.90      0.80 o 
  -3   1   5      219.06      252.04      2.43 o 
  -2   1   5      462.59      466.90      2.42 o 
  -1   1   5      579.38      587.29      4.27 o 
   0   1   5     2848.68     2841.66     20.57 o 
   1   1   5     1154.63     1223.04      4.67 o 
   2   1   5     1032.45     1054.04     25.81 o 
   3   1   5      589.53      623.71     58.98 o 
   4   1   5      400.21      397.84      4.44 o 
   5   1   5     1167.81     1210.45     21.53 o 
   6   1   5      805.82      827.92      4.38 o 
   7   1   5        1.92        2.92      1.24 o 
   8   1   5        5.23        5.10      1.27 o 
   9   1   5       25.28       24.22      2.47 o 
  10   1   5       15.87       15.37      1.51 o 
  11   1   5       10.53        9.34      1.59 o 
  12   1   5       36.80       36.79      3.55 o 
  13   1   5       11.26       11.32      3.39 o 
  14   1   5        7.88        7.71      4.32 o 
 -17   2   5       14.60       21.35      1.90 o 
 -16   2   5       42.07       43.00      2.18 o 
 -15   2   5       44.89       46.41      8.98 o 
 -14   2   5       65.31       63.72      2.02 o 
 -13   2   5       12.34        8.86      1.40 o 
 -12   2   5        0.08       -1.27      1.27 o 
 -11   2   5      121.81      114.16      2.05 o 
 -10   2   5      369.62      343.94      2.82 o 
  -9   2   5      127.59      125.45      2.07 o 
  -8   2   5      256.47      264.62      4.33 o 
  -7   2   5     1473.78     1515.38      5.58 o 
  -6   2   5       56.74       79.88      1.97 o 
  -5   2   5      783.41      872.06      8.84 o 
  -4   2   5      155.60      130.49      2.06 o 
  -3   2   5     5300.10     5312.12     18.21 o 
  -2   2   5      616.72      668.07      4.23 o 
  -1   2   5       30.25       42.29      1.12 o 
   0   2   5       18.38       21.62      0.70 o 
   1   2   5       50.33       49.72      0.85 o 
   2   2   5     1339.42     1392.07     12.77 o 
   3   2   5     2397.88     2352.45      4.75 o 
   4   2   5     2783.27     2720.43     14.07 o 
   5   2   5       24.86       33.32      2.58 o 
   6   2   5      144.89      152.34      3.51 o 
   7   2   5      439.53      429.94      3.42 o 
   8   2   5      338.90      323.31      3.20 o 
   9   2   5        5.91        7.27      1.47 o 
  10   2   5        7.32       14.35      3.01 o 
  11   2   5        0.94        4.16      1.48 o 
  12   2   5      103.74      102.59      3.05 o 
  13   2   5        0.04        9.69      3.08 o 
 -16   3   5        8.87       12.16      2.76 o 
 -15   3   5        2.74        0.51      2.34 o 
 -14   3   5        0.55       -0.69      2.30 o 
 -13   3   5      124.17      114.26      3.60 o 
 -12   3   5       57.98       59.73      2.85 o 
 -11   3   5      508.21      497.25      4.94 o 
 -10   3   5      297.48      305.07      7.86 o 
  -9   3   5        0.20        1.07      0.73 o 
  -8   3   5        2.74        1.91      0.68 o 
  -7   3   5     1031.07     1005.53     15.57 o 
  -6   3   5     1653.95     1624.55     58.03 o 
  -5   3   5       74.30       85.95      1.01 o 
  -4   3   5      616.25      659.72      2.12 o 
  -3   3   5      171.50      155.85      1.21 o 
  -2   3   5      423.16      466.78      3.47 o 
  -1   3   5      137.87      129.90      1.64 o 
   0   3   5       93.42      105.96      1.53 o 
   1   3   5      263.21      247.81      1.88 o 
   2   3   5       23.19       21.64      1.14 o 
   3   3   5        1.25        2.02      0.76 o 
   4   3   5       68.45       63.86      3.03 o 
   5   3   5      342.80      330.10      2.17 o 
   6   3   5      143.02      125.09      1.90 o 
   7   3   5      590.43      585.77      4.71 o 
   8   3   5       13.09       12.14      1.37 o 
   9   3   5       13.00       16.74      1.44 o 
  10   3   5       12.16       12.79      1.93 o 
  11   3   5      194.92      204.52     12.94 o 
  12   3   5        0.15        2.74      2.13 o 
  13   3   5        0.02        2.60      2.54 o 
 -15   4   5        2.80        2.00      2.09 o 
 -14   4   5       93.42       86.50      3.56 o 
 -13   4   5        2.22       -2.24      2.24 o 
 -12   4   5       15.57        8.62      2.23 o 
 -11   4   5       17.31       20.10      2.07 o 
 -10   4   5       71.44       63.52      1.86 o 
  -9   4   5      232.44      245.26      2.94 o 
  -8   4   5      535.82      555.03      5.04 o 
  -7   4   5      350.05      371.62      2.40 o 
  -6   4   5       65.62       66.23      1.19 o 
  -5   4   5       22.13       27.19      1.14 o 
  -4   4   5      748.24      720.43      7.74 o 
  -3   4   5       40.55       41.41      0.97 o 
  -2   4   5      622.86      615.15      3.66 o 
  -1   4   5      107.47      115.74      1.29 o 
   0   4   5       55.19       50.54      1.46 o 
   1   4   5      124.10      128.21      1.93 o 
   2   4   5      260.67      260.06      3.56 o 
   3   4   5        2.90        1.29      0.88 o 
   4   4   5        3.26        1.81      0.90 o 
   5   4   5        6.47        6.83      1.00 o 
   6   4   5       16.32       16.03      1.34 o 
   7   4   5        1.52        0.41      1.19 o 
   8   4   5      191.97      213.69      2.84 o 
   9   4   5        7.34        9.07      1.43 o 
  10   4   5       35.82       43.15      1.90 o 
  11   4   5        0.06        4.84      2.10 o 
  12   4   5        8.77       11.55      2.92 o 
 -14   5   5        9.72        8.86      2.17 o 
 -13   5   5        1.07       -2.08      2.08 o 
 -12   5   5       38.74       33.19      1.83 o 
 -11   5   5       70.41       71.91      2.98 o 
 -10   5   5        0.55        1.24      1.02 o 
  -9   5   5       42.60       40.96      1.35 o 
  -8   5   5      172.23      178.97      4.01 o 
  -7   5   5      331.00      328.82     10.85 o 
  -6   5   5      212.48      211.21      2.66 o 
  -5   5   5      830.03      783.13      6.83 o 
  -4   5   5        1.77        1.24      1.17 o 
  -3   5   5        0.48       -2.41      2.41 o 
  -2   5   5      421.39      428.78      5.34 o 
  -1   5   5     1061.46     1049.28      7.74 o 
   0   5   5       51.06       47.88      1.67 o 
   1   5   5      207.62      192.90      2.62 o 
   2   5   5        0.29        4.56      1.66 o 
   3   5   5       48.33       43.79      2.10 o 
   4   5   5        1.20        0.59      1.64 o 
   5   5   5       87.84       85.20      2.75 o 
   6   5   5       12.82       10.07      1.78 o 
   7   5   5       14.47       14.07      2.09 o 
   8   5   5        4.11        6.52      2.20 o 
   9   5   5        2.18        1.72      1.92 o 
  10   5   5        1.61        2.94      2.35 o 
  11   5   5       27.23       26.99      2.94 o 
 -12   6   5       44.75       50.70      3.07 o 
 -11   6   5       73.24       69.18      4.42 o 
 -10   6   5       86.89       98.87      8.52 o 
  -9   6   5       67.14       68.95      2.15 o 
  -8   6   5       78.58       85.81      4.69 o 
  -7   6   5        9.24        6.01      1.34 o 
  -6   6   5        0.78       -0.80      1.20 o 
  -5   6   5        4.58        5.60      1.63 o 
  -4   6   5      174.57      152.59      3.78 o 
  -3   6   5       57.32       58.12      2.96 o 
  -2   6   5      298.25      288.34      4.76 o 
  -1   6   5        0.06       -2.20      2.20 o 
   0   6   5       42.94       43.11      2.66 o 
   1   6   5        4.68        3.68      2.15 o 
   2   6   5      376.98      353.02      5.24 o 
   3   6   5       36.90       44.47      1.90 o 
   4   6   5       31.46       27.02      2.18 o 
   5   6   5        0.06        1.10      1.78 o 
   6   6   5        5.22        0.97      2.09 o 
   7   6   5        0.19       -1.72      1.72 o 
   8   6   5        0.84        1.48      1.84 o 
   9   6   5       15.08       21.48      2.75 o 
 -10   7   5       22.47       33.62      7.22 o 
  -9   7   5        7.16        8.07      3.32 o 
  -8   7   5        7.22       10.68      6.37 o 
  -7   7   5        0.82        0.15      1.40 o 
  -6   7   5       13.99       16.92      3.97 o 
  -5   7   5       21.14       26.37      2.57 o 
  -4   7   5        1.49        1.71      2.21 o 
  -2   7   5       36.15       31.59      2.76 o 
  -1   7   5       59.17       51.77      3.10 o 
   0   7   5       66.94       74.33      3.24 o 
   1   7   5       91.20       86.17      3.39 o 
   2   7   5        0.03       -2.32      2.32 o 
   3   7   5        3.18        9.96      2.53 o 
   4   7   5       10.36        8.52      2.23 o 
   5   7   5       13.55       18.82      1.79 o 
   6   7   5       44.27       39.22      2.66 o 
   7   7   5        7.38        6.06      2.06 o 
  -6   8   5        0.22        4.94      2.35 o 
  -5   8   5        1.67       -1.94      1.94 o 
  -4   8   5        1.85        8.12      2.58 o 
  -3   8   5       21.10       24.47      2.37 o 
  -2   8   5       22.37       21.28      2.62 o 
  -1   8   5        1.40        3.41      2.00 o 
   1   8   5       57.64       70.95      3.47 o 
   2   8   5       20.77       16.06      2.32 o 
   3   8   5       33.50       47.78      3.07 o 
 -16   0   6      170.57      149.10      4.07 o 
 -14   0   6        0.98       -2.22      2.22 o 
 -12   0   6      641.72      658.94      6.43 o 
 -10   0   6      159.10      142.52      2.86 o 
  -8   0   6        5.53        2.82      1.22 o 
  -6   0   6     1340.67     1378.66      5.45 o 
  -4   0   6      139.53      189.88      3.30 o 
  -2   0   6     1489.61     1634.15      6.99 o 
   0   0   6     1917.21     1842.81      7.82 o 
   2   0   6     1061.25     1097.58      5.75 o 
   4   0   6      604.57      709.53      5.25 o 
   6   0   6      288.45      281.83      3.96 o 
   8   0   6        4.32       13.37      2.33 o 
  10   0   6        9.40       10.50      2.36 o 
  12   0   6       35.61       43.75      3.17 o 
 -17   1   6        8.75       13.84      4.42 o 
 -16   1   6       13.56        9.48      4.17 o 
 -15   1   6      275.78      272.57      3.56 o 
 -14   1   6        8.79        7.68      1.58 o 
 -13   1   6      230.54      231.82      3.23 o 
 -12   1   6        5.45        3.75      1.05 o 
 -11   1   6        1.74        2.64      1.03 o 
 -10   1   6      192.35      178.71      4.50 o 
  -9   1   6      306.77      294.75     10.62 o 
  -8   1   6      141.96      144.26      2.20 o 
  -7   1   6       10.76        6.18      0.67 o 
  -6   1   6     1809.85     1924.30     25.10 o 
  -5   1   6      362.93      379.07      9.67 o 
  -4   1   6       76.36       85.27      1.01 o 
  -3   1   6     1685.88     1734.28     10.53 o 
  -2   1   6      192.69      246.35      6.11 o 
  -1   1   6       92.36      102.22      1.42 o 
   0   1   6      335.25      339.22      4.42 o 
   1   1   6      412.39      459.65      2.33 o 
   2   1   6       12.13       11.97      0.85 o 
   3   1   6      341.79      333.07     12.76 o 
   4   1   6      340.30      347.77      2.69 o 
   5   1   6       45.31       57.59      1.59 o 
   6   1   6      442.35      474.23      3.51 o 
   7   1   6        4.64        2.66      1.25 o 
   8   1   6        1.45        0.06      1.28 o 
   9   1   6       22.85       24.11      4.49 o 
  10   1   6        3.10        3.65      2.07 o 
  11   1   6       73.36       86.91      9.11 o 
  12   1   6        8.09       11.75      3.52 o 
  13   1   6        3.36        5.25      3.26 o 
 -17   2   6        4.32        3.74      1.68 o 
 -16   2   6       66.51       73.60     11.25 o 
 -15   2   6        9.21        7.35      1.50 o 
 -14   2   6       13.25       11.15      1.54 o 
 -13   2   6       63.10       53.62      2.76 o 
 -12   2   6        9.80       11.84      1.05 o 
 -11   2   6      736.99      730.15      4.44 o 
 -10   2   6      106.97      116.00      2.64 o 
  -9   2   6      139.37      136.70      2.44 o 
  -8   2   6      210.20      199.45      2.90 o 
  -7   2   6      446.80      485.77      8.87 o 
  -6   2   6     1378.03     1441.52     20.59 o 
  -5   2   6      172.17      212.61      2.59 o 
  -4   2   6       12.71       17.50      0.75 o 
  -3   2   6     1329.84     1369.29      6.84 o 
  -2   2   6      468.38      508.87      5.27 o 
  -1   2   6      100.68       92.61      1.28 o 
   0   2   6        0.25        1.49      0.90 o 
   1   2   6        4.95        5.75      0.82 o 
   2   2   6      791.74      830.41      4.55 o 
   3   2   6        6.47        6.72      1.03 o 
   4   2   6      342.53      376.73      6.71 o 
   5   2   6        0.09       -0.69      1.33 o 
   6   2   6        6.60        6.65      2.98 o 
   7   2   6      105.09      117.67      7.44 o 
   8   2   6       19.61       26.51      2.26 o 
   9   2   6       32.01       32.32      2.17 o 
  10   2   6        2.60        2.98      1.98 o 
  11   2   6        0.01        0.62      1.53 o 
  12   2   6       50.30       53.58      2.23 o 
  13   2   6        5.21        5.42      1.97 o 
 -16   3   6        3.85       -1.52      2.25 o 
 -15   3   6        0.03       -0.67      2.02 o 
 -14   3   6      153.73      140.96      3.95 o 
 -13   3   6       37.22       37.52      3.43 o 
 -12   3   6       51.06       53.86      2.29 o 
 -11   3   6        0.11       -1.12      2.00 o 
 -10   3   6      271.72      253.26      2.67 o 
  -9   3   6      176.77      185.45      2.28 o 
  -8   3   6      251.26      250.61      2.88 o 
  -7   3   6      216.13      218.39      6.60 o 
  -6   3   6        5.17        7.42      0.70 o 
  -5   3   6       75.36       63.29      0.99 o 
  -4   3   6      579.06      546.37      6.06 o 
  -3   3   6      180.27      160.20      1.10 o 
  -2   3   6      213.65      182.21      1.40 o 
  -1   3   6       20.87       16.94      1.38 o 
   0   3   6      304.04      303.00      9.61 o 
   1   3   6        0.17       -0.03      0.62 o 
   2   3   6        1.70        1.67      0.69 o 
   3   3   6        7.33        5.89      0.79 o 
   4   3   6       29.23       35.66      1.57 o 
   5   3   6      200.73      188.56      2.69 o 
   6   3   6       25.08       27.41      1.15 o 
   7   3   6        3.06        2.98      2.00 o 
   8   3   6       55.36       55.16      6.09 o 
   9   3   6       25.19       23.07      2.51 o 
  10   3   6        5.61        8.36      2.17 o 
  11   3   6       13.82       17.11      1.82 o 
  12   3   6       12.85       12.74      2.03 o 
 -15   4   6       14.34       13.20      2.66 o 
 -14   4   6       28.65       25.77      2.90 o 
 -13   4   6       21.48       11.53      2.33 o 
 -12   4   6       10.54       10.41      2.00 o 
 -11   4   6       14.16       12.58      1.81 o 
 -10   4   6       23.97       21.53      2.33 o 
  -9   4   6      102.23       93.58      3.18 o 
  -8   4   6      278.07      289.54      3.49 o 
  -7   4   6      895.11      868.32     10.62 o 
  -6   4   6       64.74       66.80      1.33 o 
  -5   4   6      556.42      550.69      2.75 o 
  -4   4   6       79.20       70.66      1.15 o 
  -3   4   6       57.29       58.08      1.06 o 
  -2   4   6      250.72      237.97      2.55 o 
  -1   4   6        3.48        1.17      1.08 o 
   0   4   6       40.69       37.50      1.97 o 
   1   4   6      381.85      363.67      3.08 o 
   2   4   6        1.23        1.68      1.38 o 
   3   4   6        8.06        5.54      0.85 o 
   4   4   6        1.25        1.10      0.92 o 
   5   4   6      103.16       99.96      2.56 o 
   6   4   6       18.90       20.25      1.52 o 
   7   4   6       16.63       23.28      2.69 o 
   8   4   6       32.84       30.87      2.82 o 
   9   4   6        7.69        9.06      1.57 o 
  10   4   6       17.50       16.52      1.81 o 
  11   4   6       52.05       50.47      2.09 o 
 -14   5   6       28.15       29.48      2.50 o 
 -13   5   6        5.30        1.94      2.14 o 
 -12   5   6       16.91       15.84      1.50 o 
 -11   5   6       65.90       63.73      2.75 o 
 -10   5   6      108.73      105.18      3.19 o 
  -9   5   6       28.43       28.39      1.50 o 
  -8   5   6       19.73       23.71      3.33 o 
  -7   5   6      155.79      150.07      5.62 o 
  -6   5   6      122.45      119.56      5.40 o 
  -5   5   6       25.45       28.26      1.45 o 
  -4   5   6       97.03       94.91      3.70 o 
  -3   5   6      215.86      219.02      4.16 o 
  -2   5   6      594.76      587.73     10.25 o 
  -1   5   6       58.56       65.41      1.92 o 
   0   5   6      267.65      251.35      5.89 o 
   1   5   6      168.92      173.72      2.68 o 
   2   5   6       10.38       10.36      2.03 o 
   3   5   6       16.48       15.03      1.69 o 
   4   5   6       36.82       36.05      2.16 o 
   5   5   6       14.00       10.84      1.74 o 
   6   5   6       20.38       20.71      2.04 o 
   7   5   6       11.03       10.15      1.91 o 
   8   5   6       61.18       58.24      2.76 o 
   9   5   6       35.16       36.02      2.77 o 
  10   5   6       28.33       32.50      2.67 o 
 -12   6   6       22.80       26.19      2.27 o 
 -11   6   6       42.36       49.86      2.76 o 
 -10   6   6        0.11       -0.03      1.36 o 
  -9   6   6        0.84        4.38      1.36 o 
  -8   6   6        7.31        3.11      1.18 o 
  -7   6   6        4.10        4.73      1.31 o 
  -6   6   6       52.93       52.10      3.37 o 
  -5   6   6       56.72       53.83      2.91 o 
  -4   6   6       40.49       48.21      2.99 o 
  -3   6   6      130.68      137.98      3.72 o 
  -2   6   6       31.88       34.94      2.77 o 
  -1   6   6      222.54      237.41      4.58 o 
   0   6   6       79.40       77.11      3.21 o 
   1   6   6       80.79       89.13      3.34 o 
   2   6   6       40.64       34.57      2.74 o 
   3   6   6       16.72       23.56      2.09 o 
   4   6   6        8.88       14.08      2.05 o 
   5   6   6        0.06       -1.46      1.76 o 
   6   6   6        1.63        2.00      2.09 o 
   7   6   6       29.52       24.79      2.25 o 
   8   6   6        0.78       -1.50      1.82 o 
 -10   7   6        0.30        3.09      2.21 o 
  -9   7   6       22.97       27.78      2.78 o 
  -8   7   6       17.27       16.12      2.55 o 
  -7   7   6       14.20       21.48      2.72 o 
  -6   7   6       26.22       18.18      2.48 o 
  -5   7   6        2.17       -1.22      2.21 o 
  -4   7   6       12.33        6.73      2.30 o 
  -3   7   6       54.73       61.63      3.25 o 
  -2   7   6       55.53       47.63      3.11 o 
  -1   7   6        0.00        1.25      2.27 o 
   0   7   6       17.10        9.52      2.37 o 
   1   7   6       18.66       23.42      2.87 o 
   2   7   6       85.63       94.48      3.69 o 
   3   7   6       49.95       65.14      3.38 o 
   4   7   6        9.99        9.01      3.54 o 
   5   7   6        1.86        6.52      2.16 o 
   6   7   6       15.13       13.47      2.38 o 
  -6   8   6       11.21       16.50      2.45 o 
  -5   8   6        7.83       15.73      2.37 o 
  -4   8   6        8.50       11.20      2.49 o 
  -3   8   6        3.39       -1.02      1.95 o 
  -2   8   6       31.76       48.42      3.25 o 
  -1   8   6       10.79        4.28      2.35 o 
   0   8   6       83.00      107.08      3.89 o 
   1   8   6       12.03        6.29      2.46 o 
   2   8   6        3.63       10.76      2.60 o 
 -17   0   7       17.39        6.10      2.65 o 
 -15   0   7      446.20      426.83      6.16 o 
 -13   0   7      248.54      238.31      4.36 o 
 -11   0   7       14.63       15.87      1.90 o 
  -9   0   7      810.48      836.05      6.12 o 
  -7   0   7      133.33      140.13      2.55 o 
  -5   0   7      487.87      514.78     13.00 o 
  -3   0   7        2.86        4.06      0.57 o 
  -1   0   7       86.42      113.30      2.31 o 
   1   0   7      501.63      461.02      4.55 o 
   3   0   7       62.99       64.42      2.09 o 
   5   0   7      264.66      262.52      3.81 o 
   7   0   7      249.59      241.19      4.16 o 
   9   0   7      186.40      189.03      4.11 o 
  11   0   7        0.92        0.72      2.23 o 
 -17   1   7        0.04       -0.37      2.21 o 
 -16   1   7       31.31       27.33      1.92 o 
 -15   1   7        4.99        0.23      2.10 o 
 -14   1   7       91.35       89.77      2.28 o 
 -13   1   7       36.18       26.02      1.32 o 
 -12   1   7      140.65      137.24      2.33 o 
 -11   1   7      196.82      172.19      2.36 o 
 -10   1   7      171.69      171.69      7.20 o 
  -9   1   7       68.08       67.37      1.54 o 
  -8   1   7      644.08      647.06      3.15 o 
  -7   1   7        2.62        2.79      0.68 o 
  -6   1   7     1837.62     1879.57      5.81 o 
  -5   1   7      155.70      195.60      1.52 o 
  -4   1   7        9.48       14.30      0.76 o 
  -3   1   7        6.06        7.23      0.67 o 
  -2   1   7      702.88      759.11      3.71 o 
  -1   1   7      826.19      913.27      7.18 o 
   0   1   7       54.26       63.46      1.06 o 
   1   1   7      406.60      424.20      2.14 o 
   2   1   7      116.82       97.16      2.01 o 
   3   1   7       32.14       23.47      1.16 o 
   4   1   7      196.54      183.43      2.24 o 
   5   1   7       75.65       80.95      2.84 o 
   6   1   7      426.10      409.23      9.49 o 
   7   1   7        1.57        3.04      1.33 o 
   8   1   7       34.83       41.79      4.11 o 
   9   1   7        0.38        3.93      1.54 o 
  10   1   7       71.06       66.66      2.17 o 
  11   1   7        5.52        8.89      1.77 o 
  12   1   7       41.02       55.64      2.50 o 
 -17   2   7       12.06       10.70      6.72 o 
 -16   2   7        0.48       -1.04      2.16 o 
 -15   2   7       23.58       23.17      3.33 o 
 -14   2   7      121.80      117.66      3.20 o 
 -13   2   7       26.87       20.43      1.25 o 
 -12   2   7        0.87       -0.89      1.15 o 
 -11   2   7      145.88      137.31      3.16 o 
 -10   2   7      294.76      273.58      2.72 o 
  -9   2   7      765.88      758.05      9.54 o 
  -8   2   7       43.89       38.78      1.01 o 
  -7   2   7      127.25      116.08      1.67 o 
  -6   2   7       17.41       19.83      0.85 o 
  -5   2   7     1790.78     1950.29      5.28 o 
  -4   2   7      345.08      434.79      6.15 o 
  -3   2   7      119.44       96.63      0.79 o 
  -2   2   7       43.29       61.52      1.20 o 
  -1   2   7      219.60      208.77      2.00 o 
   0   2   7       18.90       17.66      1.07 o 
   1   2   7        6.49        6.15      0.60 o 
   2   2   7      847.51      852.24     15.29 o 
   3   2   7      273.54      267.97      3.62 o 
   4   2   7      640.48      619.20      4.83 o 
   5   2   7       50.82       47.81      1.73 o 
   6   2   7        0.16        0.78      1.19 o 
   7   2   7       34.55       30.06      2.37 o 
   8   2   7       20.36       27.58      1.63 o 
   9   2   7       47.91       51.06      1.93 o 
  10   2   7        0.40        2.63      1.74 o 
  11   2   7       11.61       21.21      1.96 o 
  12   2   7        0.52       10.48      2.28 o 
 -16   3   7       10.48       14.51      2.86 o 
 -15   3   7       13.03        7.26      2.36 o 
 -14   3   7       14.88       13.86      1.53 o 
 -13   3   7       54.93       57.76      8.85 o 
 -12   3   7       93.85       94.20      2.71 o 
 -11   3   7      277.12      258.71      3.93 o 
 -10   3   7       28.63       35.43      1.75 o 
  -9   3   7       59.00       56.16      1.55 o 
  -8   3   7        1.54        2.67      0.76 o 
  -7   3   7      203.84      182.32      2.25 o 
  -6   3   7      253.91      263.23      1.57 o 
  -5   3   7       98.23       79.25      0.90 o 
  -4   3   7       39.09       31.26      2.44 o 
  -3   3   7        1.04        1.24      0.55 o 
  -2   3   7        0.53       -0.09      0.50 o 
  -1   3   7      121.38      126.56      2.85 o 
   0   3   7       33.29       35.19      2.06 o 
   1   3   7       24.56       26.22      1.12 o 
   2   3   7       60.58       59.75      1.26 o 
   3   3   7        4.20        5.44      0.93 o 
   4   3   7      155.80      149.63      2.05 o 
   5   3   7      329.41      311.35      2.36 o 
   6   3   7        4.07        3.62      1.73 o 
   7   3   7      130.96      131.15      1.83 o 
   8   3   7       18.95       15.49      1.45 o 
   9   3   7       15.14       11.36      3.67 o 
  10   3   7        7.99        5.91      5.62 o 
  11   3   7        4.46        3.83      4.43 o 
 -15   4   7       13.25        8.55      2.13 o 
 -14   4   7       44.05       42.52      2.75 o 
 -13   4   7        1.11        0.46      2.00 o 
 -12   4   7       20.04       21.14      2.15 o 
 -11   4   7       14.09        6.11      2.05 o 
 -10   4   7      274.14      261.41      2.89 o 
  -9   4   7       17.48       21.14      1.42 o 
  -8   4   7      543.57      542.19     10.58 o 
  -7   4   7       30.26       32.74      1.03 o 
  -6   4   7       92.74       75.83      1.75 o 
  -5   4   7        1.19        0.39      1.07 o 
  -4   4   7      135.48      133.95      2.09 o 
  -3   4   7        0.04        0.32      1.12 o 
  -2   4   7      373.33      361.58      5.49 o 
  -1   4   7       27.66       25.27      1.47 o 
   0   4   7       32.46       24.89      2.09 o 
   1   4   7       40.23       37.57      1.46 o 
   2   4   7        0.59        0.17      1.38 o 
   3   4   7      151.41      138.92      1.94 o 
   4   4   7       21.82       16.24      2.60 o 
   5   4   7        0.09        0.03      1.66 o 
   6   4   7        7.75        7.02      3.13 o 
   7   4   7        0.47        2.20      1.33 o 
   8   4   7       99.72      104.10      3.85 o 
   9   4   7       25.37       21.44      1.73 o 
  10   4   7       17.95       25.54      1.65 o 
 -13   5   7       14.76       10.82      3.27 o 
 -12   5   7        5.84        5.05      1.05 o 
 -11   5   7       54.29       62.18      3.45 o 
 -10   5   7       14.94       10.90      1.34 o 
  -9   5   7       48.11       43.72      1.70 o 
  -8   5   7       14.56       12.30      2.40 o 
  -7   5   7      355.79      327.72      5.02 o 
  -6   5   7       34.29       31.98      2.64 o 
  -5   5   7      476.89      474.45      5.85 o 
  -4   5   7      167.45      163.74      3.93 o 
  -3   5   7       21.28       18.69      1.58 o 
  -2   5   7       31.13       35.86      1.78 o 
  -1   5   7      116.09      120.88      3.53 o 
   0   5   7       71.79       66.75      6.14 o 
   1   5   7        0.15       -1.33      1.83 o 
   2   5   7        0.35       -0.25      1.24 o 
   3   5   7       23.21       21.08      1.93 o 
   4   5   7        5.27        4.76      1.78 o 
   5   5   7       18.98       18.00      1.87 o 
   6   5   7        0.01       -0.58      1.91 o 
   7   5   7       19.60       21.72      2.32 o 
   8   5   7        0.03       -0.41      2.08 o 
   9   5   7        0.52       -0.06      2.18 o 
 -12   6   7        3.37        0.04      2.21 o 
 -11   6   7        5.56       13.18      2.48 o 
 -10   6   7        9.30        5.11      2.32 o 
  -9   6   7       20.83       26.83      2.70 o 
  -8   6   7       39.33       50.67      2.91 o 
  -7   6   7       32.11       23.77      2.33 o 
  -6   6   7       28.12       31.31      2.76 o 
  -5   6   7       12.24       12.27      2.20 o 
  -4   6   7      250.10      277.67      4.95 o 
  -3   6   7       54.94       54.58      2.91 o 
  -2   6   7       51.19       46.01      2.75 o 
  -1   6   7        0.62        5.92      2.44 o 
   0   6   7       52.10       56.36      3.01 o 
   1   6   7      119.48      127.57      3.73 o 
   2   6   7       76.01       80.09      3.39 o 
   3   6   7        2.82        3.36      1.86 o 
   4   6   7       23.90       30.84      2.46 o 
   5   6   7        0.04       -1.82      1.82 o 
   6   6   7        0.56        2.65      2.31 o 
   7   6   7        6.10        5.32      2.14 o 
 -10   7   7       19.12       12.74      2.19 o 
  -9   7   7       16.81       21.21      2.57 o 
  -8   7   7       16.23       15.15      2.48 o 
  -7   7   7        2.11       -2.13      2.13 o 
  -6   7   7       15.03       23.39      2.70 o 
  -5   7   7       11.31       15.08      2.52 o 
  -4   7   7       37.82       39.72      2.97 o 
  -3   7   7        4.41        6.99      2.43 o 
  -2   7   7       65.29       71.20      3.31 o 
  -1   7   7       95.32       86.65      3.68 o 
   0   7   7       82.38       99.16      3.75 o 
   1   7   7       35.98       37.84      3.15 o 
   2   7   7       13.85       21.43      2.76 o 
   3   7   7        6.14        9.84      2.74 o 
   4   7   7       32.50       27.10      2.93 o 
   5   7   7        4.42        6.62      1.99 o 
  -3   8   7       34.29       33.72      2.76 o 
  -2   8   7       27.71       33.88      2.73 o 
  -1   8   7        0.05       -2.71      2.71 o 
   0   8   7        0.58        6.18      2.83 o 
 -16   0   8       52.63       39.53      2.93 o 
 -14   0   8       58.03       49.10      2.82 o 
 -12   0   8       60.64       66.33      2.68 o 
 -10   0   8      344.67      346.27      4.37 o 
  -8   0   8       12.23       16.73      1.61 o 
  -6   0   8      812.41      817.66     22.57 o 
  -4   0   8     1212.64     1265.77     17.08 o 
  -2   0   8      391.38      416.59      4.28 o 
   0   0   8      114.71      101.72      2.47 o 
   2   0   8      468.63      489.68      5.24 o 
   4   0   8       27.40       28.26      2.02 o 
   6   0   8      394.19      396.01      5.15 o 
   8   0   8      259.82      314.35      5.08 o 
  10   0   8        1.48        7.86      2.18 o 
  12   0   8       56.87       75.15      3.59 o 
 -17   1   8       29.93       21.10      1.99 o 
 -16   1   8        7.54        0.83      2.24 o 
 -15   1   8       29.55       24.46      1.74 o 
 -14   1   8       44.00       35.55      1.49 o 
 -13   1   8      135.75      125.62      6.80 o 
 -12   1   8      114.96      104.90      3.21 o 
 -11   1   8       17.82       12.16      1.38 o 
 -10   1   8      572.75      542.60      3.82 o 
  -9   1   8      681.09      684.72      4.78 o 
  -8   1   8      188.90      158.53      1.57 o 
  -7   1   8      327.90      326.56      5.61 o 
  -6   1   8        0.52       -0.48      0.63 o 
  -5   1   8      299.80      343.81      2.03 o 
  -4   1   8        5.66        0.97      0.60 o 
  -3   1   8       28.34       19.01      0.74 o 
  -2   1   8       28.74       28.24      1.38 o 
  -1   1   8       82.85       93.26      3.19 o 
   0   1   8      690.36      703.61      2.60 o 
   1   1   8        0.44       -0.09      0.56 o 
   2   1   8      388.81      389.90      6.41 o 
   3   1   8      551.46      541.41      8.33 o 
   4   1   8       72.88       74.41      1.75 o 
   5   1   8       36.06       36.25      2.26 o 
   6   1   8       10.25       10.14      1.31 o 
   7   1   8        0.29       -1.04      2.32 o 
   8   1   8        4.85        6.43      1.91 o 
   9   1   8       82.07       86.47      5.10 o 
  10   1   8        0.82        4.18      2.00 o 
  11   1   8       10.47       16.22      2.72 o 
  12   1   8        0.07        5.00      2.63 o 
 -17   2   8       21.21       10.52      1.89 o 
 -16   2   8        0.33       -0.94      2.76 o 
 -15   2   8       52.67       48.29      3.79 o 
 -14   2   8        4.60        3.44      1.13 o 
 -13   2   8      237.84      221.86      5.16 o 
 -12   2   8       57.15       53.18      2.41 o 
 -11   2   8      848.02      812.30      4.73 o 
 -10   2   8      417.28      396.70      5.77 o 
  -9   2   8      202.05      192.77      3.29 o 
  -8   2   8       38.98       41.10      2.31 o 
  -7   2   8       65.54       48.72      1.30 o 
  -6   2   8      352.84      368.30      5.49 o 
  -5   2   8       55.70       67.00      1.17 o 
  -4   2   8     1036.88     1102.32     11.44 o 
  -3   2   8      333.06      337.70      3.25 o 
  -2   2   8       17.70       24.93      1.07 o 
  -1   2   8      591.68      581.33      8.49 o 
   0   2   8      629.73      634.97      2.78 o 
   1   2   8        1.07        2.83      0.66 o 
   2   2   8       37.77       38.50      1.51 o 
   3   2   8      115.14      112.74      1.55 o 
   4   2   8        0.12        0.16      0.76 o 
   5   2   8       26.04       22.85      1.04 o 
   6   2   8       40.60       39.97      2.70 o 
   7   2   8       58.34       68.04      1.91 o 
   8   2   8        0.29        2.13      3.68 o 
   9   2   8        0.00       -0.88      3.58 o 
  10   2   8       25.00       22.83      5.43 o 
  11   2   8        3.13        1.91      3.79 o 
 -16   3   8        9.95        4.70      2.14 o 
 -15   3   8        1.66        6.79      1.40 o 
 -14   3   8      232.04      230.12      4.60 o 
 -13   3   8        4.40        2.69      1.75 o 
 -12   3   8       69.43       74.21      2.56 o 
 -11   3   8        8.22        8.05      1.22 o 
 -10   3   8      177.88      171.12      2.40 o 
  -9   3   8       24.33       24.66      1.43 o 
  -8   3   8      248.18      252.31      5.96 o 
  -7   3   8       38.53       47.90      1.11 o 
  -6   3   8       36.36       40.14      1.23 o 
  -5   3   8       17.61       14.75      1.06 o 
  -4   3   8      238.21      225.95      2.85 o 
  -3   3   8      207.17      218.43      2.99 o 
  -2   3   8       23.46       25.03      1.30 o 
  -1   3   8      262.70      270.67      4.16 o 
   0   3   8      137.05      130.17      3.26 o 
   1   3   8        6.10        5.98      1.00 o 
   2   3   8      229.29      229.01      4.09 o 
   3   3   8      397.91      358.21     11.23 o 
   4   3   8      329.58      320.19      2.89 o 
   5   3   8      110.75      108.44      1.95 o 
   6   3   8        5.40        3.37      0.98 o 
   7   3   8       28.15       24.60      2.36 o 
   8   3   8        7.76        8.98      1.10 o 
   9   3   8       14.50       12.47      1.64 o 
  10   3   8       12.46       15.68      1.73 o 
  11   3   8        2.81        7.32      2.44 o 
 -15   4   8       28.26       31.76      2.93 o 
 -14   4   8        1.17       -2.34      2.34 o 
 -13   4   8       30.23       32.95      2.44 o 
 -12   4   8        4.36        5.60      1.95 o 
 -11   4   8       45.70       47.12      1.60 o 
 -10   4   8       27.84       31.42      2.19 o 
  -9   4   8       22.05       18.62      1.76 o 
  -8   4   8       19.66       17.45      1.31 o 
  -7   4   8      280.82      287.46      3.03 o 
  -6   4   8       25.51       17.78      2.08 o 
  -5   4   8      352.71      332.03      3.17 o 
  -4   4   8       30.66       31.62      1.50 o 
  -3   4   8      220.23      211.08      2.94 o 
  -2   4   8      263.57      244.79      3.97 o 
  -1   4   8      508.95      488.82      5.95 o 
   0   4   8      164.95      153.84      3.72 o 
   1   4   8      380.01      372.88      3.40 o 
   2   4   8      631.14      599.63      4.28 o 
   3   4   8       51.12       52.80      2.22 o 
   4   4   8       80.15       69.50      1.98 o 
   5   4   8       76.50       78.37      4.30 o 
   6   4   8       50.22       42.18      1.60 o 
   7   4   8       43.31       46.80      1.82 o 
   8   4   8        2.87        5.47      1.45 o 
   9   4   8        0.14        2.64      3.84 o 
  10   4   8        1.22        2.45      4.93 o 
 -14   5   8       38.45       41.71      2.56 o 
 -13   5   8        0.91       -1.79      1.79 o 
 -12   5   8        0.27        1.19      1.97 o 
 -11   5   8       12.55       12.50      2.45 o 
 -10   5   8       20.50       26.95      2.37 o 
  -9   5   8       10.00        5.12      2.22 o 
  -8   5   8       59.27       46.96      2.75 o 
  -7   5   8        4.84        8.02      2.43 o 
  -6   5   8      261.72      262.35      4.73 o 
  -5   5   8      347.94      338.56      5.19 o 
  -4   5   8      265.02      252.30      3.10 o 
  -3   5   8       53.49       51.58      1.93 o 
  -2   5   8      797.61      782.09      5.22 o 
  -1   5   8      366.15      370.44      3.75 o 
   0   5   8        3.51        2.94      4.10 o 
   1   5   8        1.46        0.75      1.85 o 
   2   5   8       88.31       89.26      2.09 o 
   3   5   8       55.16       48.86      1.77 o 
   4   5   8        4.69        5.42      1.88 o 
   5   5   8        1.65        0.65      1.86 o 
   6   5   8        5.46        0.77      1.68 o 
   7   5   8        3.76        6.94      2.12 o 
   8   5   8       47.07       42.90      2.58 o 
 -12   6   8       12.49        9.14      2.56 o 
 -11   6   8       22.24       22.98      2.57 o 
 -10   6   8       16.67       21.86      2.69 o 
  -9   6   8       57.07       51.65      3.08 o 
  -8   6   8       15.59       13.55      2.24 o 
  -7   6   8        0.19        4.59      2.17 o 
  -6   6   8       11.97       12.53      2.41 o 
  -5   6   8      130.64      123.35      3.63 o 
  -4   6   8       44.20       44.96      2.87 o 
  -3   6   8       12.40       18.24      2.60 o 
  -2   6   8       67.74       65.65      3.20 o 
  -1   6   8       72.87       73.03      3.28 o 
   0   6   8        0.76        2.00      2.38 o 
   1   6   8       66.79       57.62      3.14 o 
   2   6   8        1.08        4.07      2.22 o 
   3   6   8        6.63        6.36      1.46 o 
   4   6   8        8.79        6.06      2.35 o 
   5   6   8       33.10       28.32      2.28 o 
   6   6   8        6.19        4.19      2.27 o 
  -9   7   8        7.62        0.84      2.31 o 
  -8   7   8        8.59       14.02      2.74 o 
  -7   7   8       23.16       15.73      2.51 o 
  -6   7   8        7.34        8.31      2.51 o 
  -5   7   8        0.02       -1.96      2.29 o 
  -4   7   8        1.98        5.92      2.30 o 
  -3   7   8       28.65       19.96      2.58 o 
  -2   7   8       48.38       59.04      3.38 o 
  -1   7   8        9.69        4.70      2.16 o 
   0   7   8        0.57       11.26      2.81 o 
   1   7   8       35.32       30.27      3.02 o 
   2   7   8       19.31       29.15      3.10 o 
   3   7   8       18.07       24.53      2.72 o 
   4   7   8       74.16       76.04      3.82 o 
 -17   0   9       21.96       10.27      2.38 o 
 -15   0   9        3.49       -2.40      2.40 o 
 -13   0   9      191.75      176.05      3.82 o 
 -11   0   9      537.72      533.26      5.64 o 
  -9   0   9     1021.47     1086.37      7.71 o 
  -7   0   9      257.02      244.12      3.63 o 
  -5   0   9      305.46      309.15      3.04 o 
  -3   0   9      274.16      262.90      3.67 o 
  -1   0   9      151.73      167.18      3.14 o 
   1   0   9       58.84       73.94      2.52 o 
   3   0   9      506.58      450.84      4.94 o 
   5   0   9       15.92       20.15      2.15 o 
   7   0   9      153.17      140.88      3.80 o 
   9   0   9        0.43       -0.78      2.22 o 
  11   0   9        0.48        0.11      2.62 o 
 -17   1   9        2.37       -2.47      2.47 o 
 -16   1   9        0.15        1.12      1.37 o 
 -15   1   9        1.29       -0.70      1.23 o 
 -14   1   9       87.09       91.68      2.33 o 
 -13   1   9      267.37      269.25      3.23 o 
 -12   1   9       90.68      100.25      2.19 o 
 -11   1   9      226.29      215.70      2.78 o 
 -10   1   9      278.50      289.97      4.21 o 
  -9   1   9       93.91       89.85      1.42 o 
  -8   1   9      174.59      189.24      4.44 o 
  -7   1   9      113.24       89.34      4.48 o 
  -6   1   9      633.97      646.72      2.91 o 
  -5   1   9        0.95        2.89      0.67 o 
  -4   1   9       47.10       43.15      1.12 o 
  -3   1   9        0.08        1.24      0.85 o 
  -2   1   9       20.99       28.35      1.17 o 
  -1   1   9       30.71       41.65      1.37 o 
   0   1   9      319.45      323.79      7.66 o 
   1   1   9        0.03        2.21      1.16 o 
   2   1   9      103.66      116.54      2.24 o 
   3   1   9       54.02       49.60      1.59 o 
   4   1   9       99.34       91.66      4.19 o 
   5   1   9       37.70       33.89      1.54 o 
   6   1   9       85.47       78.89      3.88 o 
   7   1   9       11.44       11.34      2.05 o 
   8   1   9        1.26        1.89      1.51 o 
   9   1   9        0.33       -0.31      2.87 o 
  10   1   9        8.96        4.23      1.83 o 
  11   1   9       11.18        9.19      3.36 o 
 -16   2   9       41.65       33.97      3.17 o 
 -15   2   9        4.05        8.82      1.51 o 
 -14   2   9       33.26       31.43      2.11 o 
 -13   2   9       19.28       25.49      2.32 o 
 -12   2   9        2.03        1.25      1.37 o 
 -11   2   9       13.45       19.87      1.58 o 
 -10   2   9        0.98        0.56      1.11 o 
  -9   2   9      322.48      342.78      5.15 o 
  -8   2   9      186.20      179.38      4.53 o 
  -7   2   9        8.74        6.93      0.81 o 
  -6   2   9       19.43       16.60      1.16 o 
  -5   2   9      131.74      137.52      1.55 o 
  -4   2   9      391.14      411.62      2.48 o 
  -3   2   9      189.94      189.47      1.97 o 
  -2   2   9       86.14       81.90      1.67 o 
  -1   2   9      285.46      271.93      4.11 o 
   0   2   9      296.39      299.28      5.05 o 
   1   2   9        9.83        5.88      2.12 o 
   2   2   9      217.20      227.93      2.74 o 
   3   2   9       17.93       15.66      1.37 o 
   4   2   9       24.18       22.31      1.97 o 
   5   2   9        2.36        0.09      1.21 o 
   6   2   9        0.72       -0.77      1.16 o 
   7   2   9        3.50        0.47      1.29 o 
   8   2   9        0.47       -1.60      2.86 o 
   9   2   9       25.99       31.55      2.18 o 
  10   2   9        5.84        5.30      1.59 o 
 -16   3   9        3.28        8.22      2.20 o 
 -15   3   9       13.70       11.54      2.77 o 
 -14   3   9        0.16        0.20      1.41 o 
 -13   3   9       11.34       10.18      1.78 o 
 -12   3   9        1.19        1.10      1.75 o 
 -11   3   9       41.61       42.95      1.39 o 
 -10   3   9       82.95       77.06      1.46 o 
  -9   3   9       19.23       13.54      1.02 o 
  -8   3   9        1.40        1.25      0.83 o 
  -7   3   9      224.38      220.16      4.26 o 
  -6   3   9      132.70      137.24      1.63 o 
  -5   3   9      407.96      408.71      2.95 o 
  -4   3   9       15.03       10.37      0.95 o 
  -3   3   9      124.79      121.44      2.07 o 
  -2   3   9        1.46        1.29      2.06 o 
  -1   3   9      809.75      824.37      7.42 o 
   0   3   9      257.90      240.68      4.47 o 
   1   3   9      134.54      141.42      6.04 o 
   2   3   9       16.53       12.39      1.30 o 
   3   3   9       51.52       50.18      2.20 o 
   4   3   9        5.66       32.02     18.16 o 
   5   3   9        2.99        3.65      1.82 o 
   6   3   9      107.46       97.28      3.15 o 
   7   3   9        0.02       -0.90      1.29 o 
   8   3   9        0.00       -0.36      1.44 o 
   9   3   9        0.35       -1.46      2.13 o 
  10   3   9        1.17        1.56      2.38 o 
 -15   4   9        0.95       -1.03      2.33 o 
 -14   4   9      102.32       98.58      3.53 o 
 -12   4   9        0.54       -1.01      1.26 o 
 -11   4   9        0.28       -1.14      1.14 o 
 -10   4   9      150.70      147.01      3.32 o 
  -9   4   9        2.50       -0.76      1.69 o 
  -8   4   9       83.93       92.07      3.10 o 
  -7   4   9        1.05       -0.21      1.76 o 
  -6   4   9        4.63        4.16      1.57 o 
  -5   4   9       36.45       33.53      1.60 o 
  -4   4   9      361.64      355.64      3.46 o 
  -3   4   9       24.94       20.61      2.59 o 
  -2   4   9      503.02      509.66      9.99 o 
  -1   4   9       71.15       67.03      5.02 o 
   0   4   9       15.66       19.40      2.47 o 
   1   4   9      171.22      164.53      4.23 o 
   2   4   9       33.60       31.77      2.36 o 
   3   4   9        1.15        0.30      1.27 o 
   4   4   9        0.44        2.18      1.49 o 
   5   4   9       17.17       15.29      2.14 o 
   6   4   9       14.72       11.26      1.28 o 
   7   4   9       57.24       45.92      2.68 o 
   8   4   9       36.12       37.60      2.43 o 
   9   4   9        9.25        4.07      1.95 o 
 -13   5   9       28.45       31.56      4.31 o 
 -12   5   9        2.44        5.40      2.21 o 
 -11   5   9       15.44       18.50      2.34 o 
 -10   5   9        3.78        2.45      2.07 o 
  -9   5   9       10.07       10.88      2.27 o 
  -8   5   9        3.57        1.79      2.12 o 
  -7   5   9      223.97      220.80      4.41 o 
  -6   5   9      134.39      129.39      3.68 o 
  -5   5   9      274.04      289.48      3.33 o 
  -4   5   9       21.49       20.64      1.57 o 
  -3   5   9        2.27        0.61      1.38 o 
  -2   5   9        0.79       -1.27      1.28 o 
  -1   5   9        1.35       -0.40      2.55 o 
   0   5   9        1.14        0.56      1.45 o 
   1   5   9       13.74       14.57      2.28 o 
   2   5   9        9.30       11.78      2.37 o 
   3   5   9        3.36        2.26      2.14 o 
   4   5   9        0.39       -0.53      2.05 o 
   5   5   9       60.18       61.94      2.65 o 
   6   5   9        2.60       -0.42      1.93 o 
   7   5   9       10.30       11.10      2.18 o 
 -12   6   9        0.15       10.06      2.26 o 
 -11   6   9        0.33       -2.15      2.15 o 
 -10   6   9       14.25       21.34      2.65 o 
  -9   6   9        4.89        7.77      2.50 o 
  -8   6   9       34.84       28.40      2.56 o 
  -7   6   9        0.06        0.43      1.98 o 
  -6   6   9        5.42        2.32      2.15 o 
  -5   6   9       67.84       70.33      3.29 o 
  -4   6   9       39.90       35.48      2.81 o 
  -3   6   9      175.18      184.49      4.39 o 
  -2   6   9       68.06       70.95      3.20 o 
  -1   6   9        7.21        3.28      2.50 o 
   0   6   9        1.12        4.10      2.29 o 
   1   6   9       13.41       15.39      2.63 o 
   2   6   9       79.12       88.72     13.89 o 
   3   6   9        0.90        4.80      2.49 o 
   4   6   9        6.68        7.69      1.42 o 
   5   6   9        1.28        2.95      2.24 o 
  -8   7   9        0.17       -0.26      2.32 o 
  -7   7   9        0.62        4.24      2.22 o 
  -6   7   9       40.84       45.53      2.81 o 
  -5   7   9       25.46       25.98      2.54 o 
  -4   7   9        0.38        1.44      2.47 o 
  -3   7   9        0.57       -2.25      2.25 o 
  -2   7   9       86.52       93.11      3.79 o 
  -1   7   9       26.53       23.82      2.54 o 
   0   7   9        7.85       13.66      2.57 o 
   1   7   9        6.51        3.20      2.51 o 
   2   7   9        0.12       14.13      2.46 o 
 -16   0  10       23.43       20.71      2.63 o 
 -14   0  10      106.22       92.07      3.12 o 
 -12   0  10      497.75      510.79      5.98 o 
 -10   0  10      900.41      908.34      7.37 o 
  -8   0  10     1688.89     1763.72      9.77 o 
  -6   0  10     1387.60     1441.23      8.71 o 
  -4   0  10       23.30       20.01      1.63 o 
  -2   0  10      297.96      297.16      4.20 o 
   0   0  10      725.16      770.13      6.82 o 
   2   0  10      181.93      176.80      3.83 o 
   4   0  10      445.57      415.90      5.16 o 
   6   0  10       30.43       26.15      2.58 o 
   8   0  10       70.89       78.48      3.34 o 
  10   0  10        0.84       -2.14      2.14 o 
 -17   1  10        3.09        2.98      1.64 o 
 -16   1  10       34.82       24.27      1.36 o 
 -15   1  10       56.92       58.23      1.99 o 
 -14   1  10       44.08       35.17      1.70 o 
 -13   1  10      329.16      337.21      6.49 o 
 -12   1  10       27.41       24.89      1.65 o 
 -11   1  10       70.07       77.13      2.06 o 
 -10   1  10        7.37       12.40      1.67 o 
  -9   1  10     1433.91     1513.08     24.62 o 
  -8   1  10       41.00       42.50      1.60 o 
  -7   1  10      527.07      514.55     16.13 o 
  -6   1  10       78.74       65.61      1.21 o 
  -5   1  10      372.59      398.35      7.34 o 
  -4   1  10       60.18       55.66      1.41 o 
  -3   1  10      310.56      323.65      5.41 o 
  -2   1  10      334.01      353.25      5.49 o 
  -1   1  10        0.28       -1.11      1.11 o 
   0   1  10      306.18      317.48      3.23 o 
   1   1  10      521.66      505.55      9.11 o 
   2   1  10        0.12       -1.27      1.27 o 
   3   1  10       53.38       47.80      1.78 o 
   4   1  10      125.13      127.24      3.02 o 
   5   1  10        0.10       -1.16      1.26 o 
   6   1  10        0.85       -0.57      1.28 o 
   7   1  10       18.47       12.18      1.53 o 
   8   1  10       14.36       11.39      1.71 o 
   9   1  10       39.10       41.28      2.20 o 
  10   1  10        0.95        1.98      2.11 o 
 -16   2  10       34.05       31.04      1.95 o 
 -15   2  10        0.61        3.41      1.82 o 
 -14   2  10        0.05       -0.91      1.83 o 
 -13   2  10       45.62       38.02      1.79 o 
 -12   2  10      303.91      286.85      3.24 o 
 -11   2  10      378.44      366.26      3.57 o 
 -10   2  10      253.48      259.65      2.31 o 
  -9   2  10       47.41       38.16      1.19 o 
  -8   2  10       41.60       46.19      1.93 o 
  -7   2  10       37.73       36.17      1.44 o 
  -6   2  10      309.57      327.50      6.22 o 
  -5   2  10       21.24       19.57      0.97 o 
  -4   2  10      209.98      206.36      3.09 o 
  -3   2  10       60.23       63.37      1.32 o 
  -2   2  10       59.08       58.32      1.57 o 
  -1   2  10      108.09      103.32      3.04 o 
   0   2  10       78.87       68.52      1.71 o 
   1   2  10        2.60        1.11      1.19 o 
   2   2  10       43.50       40.09      1.56 o 
   3   2  10        0.72        0.66      2.26 o 
   4   2  10       85.05       79.42      2.66 o 
   5   2  10        6.20        7.29      2.04 o 
   6   2  10       54.27       54.46      2.44 o 
   7   2  10        0.38       -0.02      1.38 o 
   8   2  10        7.48        3.65      1.51 o 
   9   2  10        2.54       -1.74      1.95 o 
 -16   3  10        6.24        3.37      1.31 o 
 -15   3  10        0.26        3.81      1.51 o 
 -14   3  10       50.88       62.77      2.66 o 
 -13   3  10       51.50       53.41      2.67 o 
 -12   3  10        1.25        0.37      0.96 o 
 -11   3  10        3.09        4.16      0.96 o 
 -10   3  10       46.35       48.11      1.32 o 
  -9   3  10       63.28       60.32      1.40 o 
  -8   3  10      299.39      286.68      4.96 o 
  -7   3  10       29.89       30.49      1.14 o 
  -6   3  10        5.42        4.01      0.88 o 
  -5   3  10        2.77        2.20      0.84 o 
  -4   3  10      356.79      346.97      7.13 o 
  -3   3  10      267.59      258.93      3.00 o 
  -2   3  10      257.31      265.19      3.49 o 
  -1   3  10      458.65      434.72      5.91 o 
   0   3  10       97.42       92.76      3.49 o 
   1   3  10      111.54      111.95      3.71 o 
   2   3  10       64.97       78.76      3.43 o 
   3   3  10      230.93      224.60      5.08 o 
   4   3  10       15.65       20.07      2.07 o 
   5   3  10       12.67        9.52      1.83 o 
   6   3  10       23.64       19.40      2.05 o 
   7   3  10        6.99        6.63      2.30 o 
   8   3  10        3.45        2.92      2.23 o 
   9   3  10        1.58       -1.48      1.62 o 
 -15   4  10        0.00       -2.22      2.30 o 
 -13   4  10       14.90       15.81      2.05 o 
 -12   4  10        9.19       13.58      1.41 o 
 -11   4  10        1.31        1.22      2.16 o 
 -10   4  10        0.32       -1.18      1.18 o 
  -9   4  10        0.95        1.09      1.35 o 
  -8   4  10        5.07        4.92      1.35 o 
  -7   4  10      253.71      252.42      3.06 o 
  -6   4  10        8.74       10.13      1.88 o 
  -5   4  10      592.15      552.31      7.78 o 
  -4   4  10       72.91       69.50      2.01 o 
  -3   4  10       20.80       21.33      1.90 o 
  -2   4  10        4.28        3.55      1.50 o 
  -1   4  10      187.13      189.58      2.90 o 
   0   4  10      454.34      437.39      6.23 o 
   1   4  10        5.86       -1.81      2.33 o 
   2   4  10        0.13        0.34      2.15 o 
   3   4  10       10.88        3.87      2.22 o 
   4   4  10        1.30        2.22      2.72 o 
   6   4  10        2.56       -2.06      2.06 o 
   7   4  10       36.69       32.89      2.61 o 
   8   4  10        1.37        2.34      2.30 o 
 -13   5  10        1.32       -1.72      1.72 o 
 -12   5  10        0.60        4.94      2.00 o 
 -11   5  10        5.67        7.98      2.27 o 
 -10   5  10       30.78       24.02      2.25 o 
  -9   5  10        0.27        1.05      2.19 o 
  -8   5  10      185.10      191.07      4.20 o 
  -7   5  10       16.52       15.05      2.20 o 
  -6   5  10       44.39       46.44      1.82 o 
  -5   5  10       74.55       73.90      2.05 o 
  -4   5  10       85.49       88.15      3.47 o 
  -3   5  10        6.71       10.01      1.53 o 
  -2   5  10       52.95       46.49      1.89 o 
  -1   5  10        1.66        0.36      1.33 o 
   0   5  10        0.50        1.13      1.49 o 
   1   5  10        0.00        1.44      2.06 o 
   2   5  10       47.29       46.31      3.18 o 
   3   5  10        0.04        2.54      2.21 o 
   4   5  10       24.55       21.05      2.67 o 
   5   5  10        1.69        5.32      2.74 o 
 -11   6  10       39.67       48.35      2.96 o 
 -10   6  10        0.76       -1.80      1.88 o 
  -9   6  10        6.56       11.14      2.36 o 
  -8   6  10        3.27        7.31      2.33 o 
  -7   6  10        7.36        6.40      2.40 o 
  -6   6  10       15.54        9.05      2.27 o 
  -5   6  10       94.85       99.58      3.48 o 
  -4   6  10       12.81       14.01      2.37 o 
  -3   6  10       48.67       42.93      2.80 o 
  -2   6  10       24.42       28.01      2.77 o 
  -1   6  10       34.75       30.51      2.83 o 
   0   6  10       11.25       21.65      2.68 o 
   1   6  10       33.61       25.28      1.78 o 
   2   6  10        9.73       15.07      1.82 o 
   3   6  10        0.15       -2.44      2.44 o 
   4   6  10        8.52       14.44      2.92 o 
  -7   7  10       31.81       42.16      3.20 o 
  -6   7  10        4.72        3.45      2.45 o 
  -5   7  10        1.04        2.37      2.02 o 
  -4   7  10       10.17        5.77      2.28 o 
  -3   7  10        1.95        5.34      2.40 o 
  -2   7  10       18.25       13.49      2.65 o 
  -1   7  10        1.98        4.45      2.28 o 
   0   7  10        2.91        3.41      2.10 o 
 -15   0  11       40.95       45.04      2.62 o 
 -13   0  11      190.72      183.20      3.99 o 
 -11   0  11      396.37      419.13      5.59 o 
  -9   0  11      220.00      250.42      4.37 o 
  -7   0  11        3.01        2.62      2.11 o 
  -5   0  11      283.58      275.90      4.17 o 
  -3   0  11      147.05      143.89      3.26 o 
  -1   0  11       90.35      105.91      3.06 o 
   1   0  11       65.53       66.04      2.84 o 
   3   0  11       32.18       37.12      2.53 o 
   5   0  11        0.00       -2.15      2.15 o 
   7   0  11       18.66       12.62      2.12 o 
   9   0  11        5.56       -0.16      2.05 o 
 -16   1  11       12.93       11.02      1.55 o 
 -15   1  11       11.75       10.43      2.27 o 
 -14   1  11        2.66       10.86      2.59 o 
 -13   1  11        0.61       -1.28      1.49 o 
 -12   1  11      160.80      176.20      2.83 o 
 -11   1  11      221.16      213.84      3.81 o 
 -10   1  11       58.91       58.40      1.93 o 
  -9   1  11     1102.03     1085.96      5.81 o 
  -8   1  11       36.70       53.76     11.61 o 
  -7   1  11       19.81       20.36      2.67 o 
  -6   1  11       62.35       68.17      1.78 o 
  -5   1  11       29.82       27.17      1.40 o 
  -4   1  11       25.52       30.20      1.02 o 
  -3   1  11      163.45      161.99      2.40 o 
  -2   1  11       12.41       10.05      1.24 o 
  -1   1  11      109.55      103.05      2.11 o 
   0   1  11      263.56      256.07      3.35 o 
   1   1  11        0.88        0.19      1.25 o 
   2   1  11        0.32        1.20      1.34 o 
   3   1  11        0.04       -0.63      1.36 o 
   4   1  11       31.87       27.46      1.78 o 
   5   1  11        4.71        2.69      1.79 o 
   6   1  11        6.67        8.42      1.56 o 
   7   1  11        2.32        1.41      1.88 o 
   8   1  11       11.66       10.27      1.76 o 
   9   1  11        3.25        1.17      1.64 o 
 -16   2  11        6.55       13.08      1.62 o 
 -15   2  11       25.65       27.05      1.89 o 
 -14   2  11       11.12       10.49      1.36 o 
 -13   2  11       74.03       71.62      5.69 o 
 -12   2  11       91.60       86.04      2.17 o 
 -11   2  11        1.11        7.31      4.16 o 
 -10   2  11        1.59        1.63      1.39 o 
  -9   2  11       84.51       88.23      3.44 o 
  -8   2  11      158.22      162.55      3.47 o 
  -7   2  11        2.79        0.72      0.91 o 
  -6   2  11       18.14       14.95      0.95 o 
  -5   2  11       85.05       82.57      1.47 o 
  -4   2  11      348.71      363.80      3.43 o 
  -3   2  11      163.88      160.70      1.86 o 
  -2   2  11       19.12       18.05      1.26 o 
  -1   2  11       27.34       22.24      1.34 o 
   0   2  11      121.78      117.27      2.33 o 
   1   2  11      103.69       96.01      2.11 o 
   2   2  11       32.58       37.35      2.92 o 
   3   2  11       20.06       18.87      2.79 o 
   4   2  11       38.39       39.53      3.19 o 
   5   2  11        0.72        2.11      1.98 o 
   6   2  11       29.81       26.81      2.33 o 
   7   2  11        7.96        5.23      2.27 o 
   8   2  11       24.19       19.92      1.86 o 
   9   2  11        5.96        9.39      1.90 o 
 -15   3  11        0.40       -0.92      1.98 o 
 -14   3  11        0.43        1.89      1.74 o 
 -13   3  11        7.01       10.04      1.43 o 
 -12   3  11      107.03      102.29      2.23 o 
 -11   3  11       13.03       15.10      1.36 o 
 -10   3  11        0.78       -0.47      1.28 o 
  -9   3  11       39.02       33.65      1.25 o 
  -8   3  11       43.78       44.12      1.33 o 
  -7   3  11      140.40      145.73      2.60 o 
  -6   3  11        1.70       -0.02      0.92 o 
  -5   3  11      176.17      159.80      2.48 o 
  -4   3  11       17.00       14.29      1.44 o 
  -3   3  11       67.09       66.78      1.93 o 
  -2   3  11        0.08       -2.07      2.20 o 
  -1   3  11      164.52      150.64      4.02 o 
   0   3  11       44.64       40.46      2.73 o 
   1   3  11       52.43       47.64      3.04 o 
   2   3  11       14.82       14.17      2.56 o 
   3   3  11       90.06       85.81      3.75 o 
   4   3  11      185.66      189.39      5.18 o 
   5   3  11       15.16       16.80      2.20 o 
   6   3  11        2.95        0.83      2.08 o 
   7   3  11       28.85       25.90      2.56 o 
   8   3  11       20.52       19.42      2.78 o 
 -13   4  11        5.93        4.67      2.68 o 
 -12   4  11       22.54       24.47      4.27 o 
 -11   4  11       11.41       13.74      1.41 o 
 -10   4  11        7.84        8.87      1.40 o 
  -9   4  11        1.05       -1.16      1.21 o 
  -8   4  11      141.00      134.09      5.55 o 
  -7   4  11       21.92       22.84      2.16 o 
  -6   4  11       38.98       36.00      3.92 o 
  -5   4  11        1.15        1.56      1.32 o 
  -4   4  11      181.39      187.99      7.47 o 
  -3   4  11        4.04        3.34      1.94 o 
  -2   4  11       74.10       74.76      2.15 o 
  -1   4  11       20.64       12.87      2.11 o 
   0   4  11       26.87       23.01      2.39 o 
   1   4  11      141.55      145.50      4.33 o 
   2   4  11       38.99       37.00      3.02 o 
   3   4  11        5.93        7.63      2.87 o 
   4   4  11       49.27       46.25      3.16 o 
   5   4  11       85.29       77.55      3.89 o 
   7   4  11        2.38        1.97      1.90 o 
 -13   5  11       15.96       21.46      2.60 o 
 -12   5  11        0.25       -1.93      1.93 o 
 -11   5  11       29.40       37.75      2.64 o 
 -10   5  11        2.83        0.51      2.22 o 
  -9   5  11        4.13       -0.25      1.91 o 
  -8   5  11        5.43        6.43      1.34 o 
  -7   5  11       36.27       39.74      4.69 o 
  -6   5  11       41.96       44.55      2.70 o 
  -5   5  11       78.81       79.38      3.38 o 
  -4   5  11        0.09       -0.37      1.41 o 
  -3   5  11       15.04       15.56      2.83 o 
  -2   5  11       32.06       28.26      1.73 o 
  -1   5  11       62.48       69.89      2.25 o 
   0   5  11       12.08       13.95      2.41 o 
   1   5  11       32.80       34.97      3.02 o 
   2   5  11       17.68       14.70      2.68 o 
   3   5  11       15.85       13.95      2.98 o 
   4   5  11        0.06        3.50      2.55 o 
   5   5  11       11.91        6.91      2.53 o 
 -10   6  11       32.28       33.90      2.98 o 
  -9   6  11        1.50        1.61      2.11 o 
  -8   6  11       13.13       21.23      2.66 o 
  -7   6  11        1.37        0.57      2.00 o 
  -6   6  11        0.02        2.75      2.09 o 
  -5   6  11       72.23       67.28      3.07 o 
  -4   6  11        8.59       12.82      2.26 o 
  -3   6  11       35.83       38.30      2.78 o 
  -2   6  11       30.07       34.79      2.96 o 
  -1   6  11        0.63       -1.97      1.97 o 
   0   6  11        0.13        4.68      2.17 o 
   1   6  11        0.63       -0.32      2.01 o 
   2   6  11        3.05        8.29      2.03 o 
   3   6  11       13.14       11.31      2.87 o 
  -5   7  11        5.56       13.53      2.54 o 
  -4   7  11        8.10        1.17      2.30 o 
  -3   7  11        4.53       13.86      2.25 o 
 -16   0  12        3.06        1.51      1.98 o 
 -14   0  12       38.69       39.91      2.63 o 
 -12   0  12       79.14       81.97      3.32 o 
 -10   0  12       44.41       43.17      2.81 o 
  -8   0  12       10.49        9.17      2.25 o 
  -6   0  12      320.77      337.40      5.01 o 
  -4   0  12      400.10      362.54      5.04 o 
  -2   0  12       62.18       56.38      2.66 o 
   0   0  12        2.19       -1.68      1.91 o 
   2   0  12       69.43       57.91      2.84 o 
   4   0  12        1.45        2.33      2.03 o 
   6   0  12       85.12       76.53      3.69 o 
   8   0  12       15.87       19.91      2.52 o 
 -16   1  12       14.08       15.96      3.89 o 
 -15   1  12       42.25       43.34      1.84 o 
 -14   1  12       17.79       15.60      1.75 o 
 -13   1  12       16.17       17.53      1.48 o 
 -12   1  12       30.54       21.76      1.65 o 
 -11   1  12       55.81       57.83      2.26 o 
 -10   1  12       11.14       20.71      2.81 o 
  -9   1  12      150.84      160.42     11.71 o 
  -8   1  12        5.96        3.36      1.50 o 
  -7   1  12       16.80        9.18      1.48 o 
  -6   1  12      142.60      141.51      3.13 o 
  -5   1  12       13.92       14.06      1.37 o 
  -4   1  12       18.10       26.76      3.27 o 
  -3   1  12      119.31      120.51      2.63 o 
  -2   1  12        7.69        2.39      1.29 o 
  -1   1  12       53.65       56.71      1.89 o 
   0   1  12       21.24       18.29      2.84 o 
   1   1  12       45.37       39.40      6.55 o 
   2   1  12       73.70       69.54      2.15 o 
   3   1  12        2.57        3.06      2.65 o 
   4   1  12        0.55        0.90      1.47 o 
   5   1  12        2.05        3.09      3.45 o 
   6   1  12        2.74        0.42      1.90 o 
   7   1  12        1.39        2.74      2.02 o 
   8   1  12        1.08       -1.12      1.68 o 
 -16   2  12       40.31       46.45      2.95 o 
 -15   2  12        1.35        1.69      2.24 o 
 -14   2  12        0.52       -0.11      2.46 o 
 -13   2  12       47.65       43.62      2.13 o 
 -12   2  12       80.90      101.33      2.36 o 
 -11   2  12       72.51       63.73      2.09 o 
 -10   2  12        0.15        0.87      1.37 o 
  -9   2  12       25.62       21.08      1.57 o 
  -8   2  12        2.64        3.78      1.40 o 
  -7   2  12       60.43       62.80      3.81 o 
  -6   2  12        4.35        3.16      1.19 o 
  -5   2  12      228.73      214.57      3.95 o 
  -4   2  12       81.16       77.65      2.55 o 
  -3   2  12      146.39      146.19      1.89 o 
  -2   2  12        1.36        0.43      1.24 o 
  -1   2  12       64.51       59.19      1.85 o 
   0   2  12      159.91      151.56      7.04 o 
   1   2  12        0.06        0.71      2.21 o 
   2   2  12       11.49       11.84      2.68 o 
   3   2  12        0.00        1.91      2.33 o 
   4   2  12        3.78        0.91      2.87 o 
   5   2  12        0.28       -0.13      2.76 o 
   6   2  12        1.67        1.12      1.83 o 
   7   2  12        0.00       -0.58      2.37 o 
 -15   3  12       13.58       17.88      2.41 o 
 -14   3  12       11.40       11.76      2.23 o 
 -13   3  12        2.06       -0.15      1.24 o 
 -12   3  12        5.40        7.93      1.42 o 
 -11   3  12       13.37       14.61      2.02 o 
 -10   3  12       46.99       41.26      1.69 o 
  -9   3  12       40.44       35.31      1.29 o 
  -8   3  12      245.75      248.59      2.42 o 
  -7   3  12        0.64        3.96      1.41 o 
  -6   3  12       20.78       17.65      1.91 o 
  -5   3  12        5.03        2.22      1.41 o 
  -4   3  12      282.09      275.11      3.29 o 
  -3   3  12      256.88      239.41      3.59 o 
  -2   3  12      106.86      106.08      3.78 o 
  -1   3  12       44.90       41.35      3.00 o 
   0   3  12        2.62        2.25      2.52 o 
   1   3  12        5.61        5.31      2.40 o 
   2   3  12        0.04       -1.37      2.41 o 
   3   3  12        1.49        1.87      2.93 o 
   4   3  12        6.30        7.57      2.56 o 
   5   3  12        0.51        1.41      2.53 o 
   6   3  12       13.07       13.83      4.22 o 
   7   3  12        5.89        5.93      2.04 o 
 -14   4  12        0.37       -0.56      2.09 o 
 -13   4  12        0.10       -0.12      1.74 o 
 -12   4  12        6.69       16.15      2.10 o 
 -11   4  12       29.06       30.23      3.61 o 
 -10   4  12        0.18        1.97      1.42 o 
  -9   4  12       15.52       16.33      1.53 o 
  -8   4  12        1.66        2.14      2.79 o 
  -7   4  12      243.83      240.82      3.21 o 
  -6   4  12        1.85        2.29      2.79 o 
  -5   4  12       78.60       80.24      2.20 o 
  -4   4  12       20.97       22.50      3.44 o 
  -3   4  12        9.51       10.23      1.90 o 
  -2   4  12        0.16       -0.29      1.32 o 
  -1   4  12       46.09       39.13      2.77 o 
   0   4  12       12.03        4.61      2.60 o 
   1   4  12       60.72       70.68      3.53 o 
   2   4  12       10.66        7.99      2.74 o 
   3   4  12        9.73        2.84      2.83 o 
   4   4  12        0.59        0.88      2.85 o 
   5   4  12       43.06       43.76      3.80 o 
   6   4  12        1.60        1.46      2.78 o 
 -11   5  12        0.22       -2.25      2.25 o 
 -10   5  12       33.78       39.11      2.71 o 
  -9   5  12        4.27        0.87      2.14 o 
  -8   5  12       68.22       62.32      2.08 o 
  -7   5  12        0.42        0.43      1.59 o 
  -6   5  12        0.01       -0.69      1.38 o 
  -5   5  12       37.07       37.37      5.31 o 
  -4   5  12       38.69       34.78      4.16 o 
  -3   5  12       67.12       66.75      2.32 o 
  -2   5  12       50.93       48.40      3.27 o 
  -1   5  12        0.18        0.54      1.69 o 
   0   5  12        0.64       -1.50      1.50 o 
   1   5  12        2.93        1.19      2.09 o 
   2   5  12       32.32       31.34      2.86 o 
   3   5  12        0.46       -2.61      2.77 o 
   4   5  12       21.71       26.25      3.40 o 
  -9   6  12        0.18       -1.95      1.95 o 
  -8   6  12        0.00        0.82      1.97 o 
  -7   6  12       13.59        6.45      2.01 o 
  -6   6  12       39.49       43.89      2.79 o 
  -5   6  12       78.68       71.70      3.16 o 
  -4   6  12        9.81       13.88      2.53 o 
  -3   6  12       16.21        7.17      2.41 o 
  -2   6  12       11.77       13.90      2.17 o 
  -1   6  12        0.77       -0.01      2.01 o 
   0   6  12       26.22       28.29      7.28 o 
   1   6  12        9.72        4.12      1.58 o 
 -15   0  13       29.54       32.47      2.58 o 
 -13   0  13        8.16        8.77      2.22 o 
 -11   0  13        1.05        9.10      1.98 o 
  -9   0  13      371.20      374.65      5.56 o 
  -7   0  13     2255.45     2350.76     12.89 o 
  -5   0  13       22.40       26.53      2.43 o 
  -3   0  13      383.16      352.59      5.41 o 
  -1   0  13        0.08       -1.65      2.05 o 
   1   0  13      179.52      156.71      4.13 o 
   3   0  13       68.14       74.56      3.38 o 
   5   0  13        2.61       12.53      2.78 o 
   7   0  13        5.41        0.88      2.90 o 
 -16   1  13       15.64       11.10      2.79 o 
 -15   1  13        0.55        3.80      2.34 o 
 -14   1  13        4.27        5.79      1.51 o 
 -13   1  13        1.32        0.35      1.44 o 
 -12   1  13       57.48       67.07      2.21 o 
 -11   1  13       61.78       53.47      2.03 o 
 -10   1  13      106.36      114.00      6.66 o 
  -9   1  13        2.05        2.46      1.34 o 
  -8   1  13       50.75       40.99      3.82 o 
  -7   1  13       20.73       24.30      1.73 o 
  -6   1  13      217.62      236.23      3.17 o 
  -5   1  13        5.12        1.86      3.87 o 
  -4   1  13      592.33      606.56      8.80 o 
  -3   1  13       36.61       35.19      1.91 o 
  -2   1  13      138.31      128.13      3.59 o 
  -1   1  13       29.53       29.89      2.60 o 
   0   1  13      196.08      189.83      3.11 o 
   1   1  13       24.07       18.32      2.31 o 
   2   1  13        7.21        7.00      1.51 o 
   3   1  13        0.58       -0.28      2.31 o 
   4   1  13       27.46       31.55      6.89 o 
   5   1  13        4.14       11.82      2.81 o 
   6   1  13       56.75       61.33      3.86 o 
   7   1  13        0.29       -1.32      2.98 o 
 -15   2  13       20.07       14.63      1.64 o 
 -14   2  13        1.03        0.41      1.31 o 
 -13   2  13       42.96       40.64      1.77 o 
 -12   2  13       10.96       10.84      3.01 o 
 -11   2  13        0.64        1.78      1.55 o 
 -10   2  13        2.49        4.07      3.36 o 
  -9   2  13        1.74        2.19      1.81 o 
  -8   2  13      101.98       97.76      3.22 o 
  -7   2  13        6.59        6.59      1.31 o 
  -6   2  13        0.00        0.56      1.34 o 
  -5   2  13        1.67       -1.20      1.33 o 
  -4   2  13       24.52       24.73      1.65 o 
  -3   2  13      257.05      268.70      2.55 o 
  -2   2  13        3.45        5.06      1.48 o 
  -1   2  13       98.13      119.02      3.91 o 
   0   2  13        3.15        3.58      2.46 o 
   1   2  13       34.51       32.55      2.82 o 
   2   2  13       78.15       73.44      3.52 o 
   3   2  13       62.65       62.60      3.73 o 
   4   2  13       25.66       28.76      2.90 o 
   5   2  13       49.76       53.05      3.68 o 
   6   2  13       32.58       30.33      3.55 o 
 -14   3  13        0.48        2.20      2.13 o 
 -13   3  13        9.98       15.33      2.35 o 
 -12   3  13       34.46       42.44      4.09 o 
 -11   3  13       54.06       52.80      1.88 o 
 -10   3  13       19.84       23.53      4.42 o 
  -9   3  13        8.20        8.87      1.35 o 
  -8   3  13        1.50       -0.80      1.28 o 
  -7   3  13       83.47       74.02      3.24 o 
  -6   3  13       10.60        9.87      1.51 o 
  -5   3  13       80.17       81.37      2.46 o 
  -4   3  13       48.01       49.15      1.95 o 
  -3   3  13        0.05        1.37      1.52 o 
  -2   3  13        8.09        3.04      2.48 o 
  -1   3  13       53.01       55.52      3.34 o 
   0   3  13       55.01       49.66      3.25 o 
   1   3  13       38.44       40.49      3.07 o 
   2   3  13      134.43      124.10      4.41 o 
   3   3  13       18.49       13.69      2.96 o 
   4   3  13        1.01        3.82      3.08 o 
   5   3  13       33.96       47.13      3.96 o 
 -13   4  13       29.12       31.79      2.40 o 
 -12   4  13        0.17        5.05      1.97 o 
 -11   4  13        1.29       -0.80      1.78 o 
 -10   4  13       43.71       45.80      2.73 o 
  -9   4  13        1.63        5.03      1.33 o 
  -8   4  13       62.73       61.39      2.00 o 
  -7   4  13        0.15        1.61      1.36 o 
  -6   4  13        7.27        7.73      2.06 o 
  -5   4  13       12.27       10.51      1.65 o 
  -4   4  13       25.67       32.91      4.21 o 
  -3   4  13        5.37        5.67      1.52 o 
  -2   4  13       30.39       27.48      1.69 o 
  -1   4  13       42.68       37.69      3.10 o 
   0   4  13        0.11       -0.87      2.08 o 
   1   4  13       15.04       11.83      2.45 o 
   2   4  13       39.77       39.99      3.45 o 
   3   4  13        9.22        4.03      2.61 o 
   4   4  13        5.30        3.00      2.94 o 
 -11   5  13       20.19       16.07      2.10 o 
 -10   5  13        1.02        8.79      2.31 o 
  -9   5  13        0.37        2.77      2.73 o 
  -8   5  13        2.81        2.31      1.82 o 
  -7   5  13       21.88       28.71      1.80 o 
  -6   5  13       13.54       12.78      2.34 o 
  -5   5  13       15.30       19.08      5.25 o 
  -4   5  13        3.10        0.06      3.89 o 
  -3   5  13        4.12        3.77      1.62 o 
  -2   5  13        5.09        8.07      1.58 o 
  -1   5  13        7.06        9.75      1.75 o 
   0   5  13        0.63       -2.16      2.16 o 
   1   5  13       14.24       16.83      2.92 o 
   2   5  13        3.82        3.91      2.23 o 
  -6   6  13       10.61       26.28      2.68 o 
  -5   6  13       29.79       33.76      2.92 o 
  -4   6  13        2.50        7.85      2.28 o 
  -3   6  13        4.72       -0.53      2.27 o 
  -2   6  13        4.27        7.52      1.50 o 
 -14   0  14      101.39      115.03      3.65 o 
 -12   0  14      109.76      130.35      3.93 o 
 -10   0  14       21.84       17.75      2.33 o 
  -8   0  14        9.95       17.97      2.40 o 
  -6   0  14       40.79       46.15      2.61 o 
  -4   0  14        0.80        0.62      1.87 o 
  -2   0  14       10.12       11.83      2.19 o 
   0   0  14        9.79       17.71      2.25 o 
   2   0  14        3.45        1.81      2.26 o 
   4   0  14       26.26       23.85      3.01 o 
   6   0  14       17.27       26.55      3.09 o 
 -15   1  14       60.60       71.00      2.34 o 
 -14   1  14        0.82        1.60      1.51 o 
 -13   1  14        3.62        1.89      1.48 o 
 -12   1  14        0.88        3.69      1.54 o 
 -11   1  14       19.26       24.34      1.76 o 
 -10   1  14       11.32       12.36      4.07 o 
  -9   1  14       45.80       58.20      2.18 o 
  -8   1  14        1.94       -0.24      2.01 o 
  -7   1  14       90.44       99.41      2.50 o 
  -6   1  14        0.00        0.92      1.43 o 
  -5   1  14       12.03       12.86      1.90 o 
  -4   1  14      127.24      145.40      2.81 o 
  -3   1  14      163.59      150.60      2.84 o 
  -2   1  14       19.17       14.62      1.64 o 
  -1   1  14       22.35       24.74      1.75 o 
   0   1  14       19.95       14.71      2.39 o 
   1   1  14       16.50       16.14      1.70 o 
   2   1  14        1.58        0.10      1.83 o 
   3   1  14        3.61        4.86      4.50 o 
   5   1  14        4.04        5.25      2.72 o 
 -14   2  14        0.87        1.63      1.47 o 
 -13   2  14       28.77       35.55      4.22 o 
 -12   2  14       13.07       19.51      1.94 o 
 -11   2  14       35.83       50.18     11.62 o 
 -10   2  14        7.63        7.50      1.48 o 
  -9   2  14       12.57       13.55      1.48 o 
  -8   2  14        0.73       -1.31      1.31 o 
  -7   2  14       10.24       10.06      1.98 o 
  -6   2  14      181.69      182.11      2.98 o 
  -5   2  14        0.60       -1.39      1.43 o 
  -4   2  14       17.18       16.50      1.58 o 
  -3   2  14        2.74        5.11      1.65 o 
  -2   2  14      144.69      139.12      4.34 o 
  -1   2  14       15.79       20.88      2.89 o 
   0   2  14       36.25       29.18      2.73 o 
   1   2  14       39.62       41.32      3.02 o 
   2   2  14        0.11        1.66      2.38 o 
   3   2  14        0.45       -0.55      2.66 o 
   4   2  14        8.19        2.23      2.98 o 
   5   2  14        0.22        2.71      2.76 o 
 -13   3  14       32.34       37.03      3.20 o 
 -12   3  14        3.69        5.75      1.33 o 
 -11   3  14        1.74       -1.31      2.02 o 
 -10   3  14       18.14       18.44      1.50 o 
  -9   3  14        0.73        0.79      1.94 o 
  -8   3  14        2.50        2.08      2.25 o 
  -7   3  14        4.38        2.47      1.83 o 
  -6   3  14        5.12        6.70      2.51 o 
  -5   3  14       72.80       63.94      3.34 o 
  -4   3  14        2.57        1.29      1.50 o 
  -3   3  14       48.68       52.06      5.51 o 
  -2   3  14       44.68       49.43      5.57 o 
  -1   3  14        6.72        8.14      2.42 o 
   0   3  14        9.23        5.07      2.54 o 
   1   3  14        0.21        2.05      2.35 o 
   2   3  14       20.21       25.52      3.27 o 
   3   3  14        0.18        2.28      2.47 o 
   4   3  14        6.24        4.98      2.57 o 
 -12   4  14       13.93        9.90      2.06 o 
 -11   4  14        3.13        4.37      1.98 o 
 -10   4  14        1.00       -2.00      2.00 o 
  -9   4  14        0.74        0.66      2.05 o 
  -8   4  14        0.10       -0.86      2.05 o 
  -7   4  14        6.16        8.60      1.46 o 
  -6   4  14        0.24        0.39      1.99 o 
  -5   4  14       14.74       14.21      1.70 o 
  -4   4  14        4.38        7.58      4.47 o 
  -3   4  14        0.23        0.36      1.42 o 
  -2   4  14        0.31        1.10      1.40 o 
  -1   4  14       83.29       95.83      2.63 o 
   0   4  14        0.49       -2.81      2.81 o 
   1   4  14       52.29       56.52      3.76 o 
   2   4  14        3.87        5.82      2.72 o 
   3   4  14        1.18        3.16      2.37 o 
 -10   5  14       16.03       14.96      2.06 o 
  -9   5  14        0.03        5.59      2.31 o 
  -8   5  14       23.17       25.27      4.01 o 
  -7   5  14        5.83       10.16      3.61 o 
  -6   5  14        0.40        4.49      2.26 o 
  -5   5  14       25.76       30.28      6.66 o 
  -4   5  14       20.72       22.27      4.59 o 
  -3   5  14        0.46       -0.01      1.33 o 
  -2   5  14       33.33       32.09      2.82 o 
  -1   5  14        2.52        2.40      3.24 o 
   0   5  14        0.00        0.36      2.10 o 
 -13   0  15        3.84       -0.25      2.34 o 
 -11   0  15        8.45        1.03      2.12 o 
  -9   0  15      230.54      243.25      4.99 o 
  -7   0  15      214.85      209.28      4.65 o 
  -5   0  15        1.73        8.09      2.23 o 
  -3   0  15       12.12       16.12      2.33 o 
  -1   0  15        0.24       -0.39      1.69 o 
   1   0  15       25.50       24.13      2.76 o 
   3   0  15       11.92        7.75      2.59 o 
 -14   1  15        7.37        9.29      4.02 o 
 -13   1  15        7.98        9.36      1.59 o 
 -12   1  15       30.39       37.78      4.79 o 
 -11   1  15        1.99        4.19      3.33 o 
 -10   1  15       17.41       16.78      1.84 o 
  -9   1  15        1.27        2.63      1.36 o 
  -8   1  15       13.45       11.89      1.55 o 
  -7   1  15       23.00       27.62      1.82 o 
  -6   1  15      177.54      186.77      5.17 o 
  -5   1  15      109.68      106.83      4.29 o 
  -4   1  15        5.84        8.40      2.53 o 
  -3   1  15        1.09        1.11      1.29 o 
  -2   1  15       15.97       18.71      1.62 o 
  -1   1  15       11.27        6.78      1.43 o 
   0   1  15        0.03       -2.30      3.28 o 
   1   1  15        2.10        2.41      1.99 o 
   2   1  15        3.15        4.96      1.63 o 
   3   1  15        1.90        0.83      2.75 o 
   4   1  15       12.12       20.76      3.34 o 
 -14   2  15       13.46       14.22      2.55 o 
 -13   2  15        0.88        4.46      3.23 o 
 -12   2  15        1.06        4.16      1.44 o 
 -11   2  15       18.04       23.99      2.53 o 
 -10   2  15        3.49        5.10      2.30 o 
  -9   2  15        8.73       10.01      1.34 o 
  -8   2  15        6.49        5.96      1.44 o 
  -7   2  15        0.01       -1.63      1.63 o 
  -6   2  15        2.44        4.41      2.49 o 
  -5   2  15       85.01       87.05      2.59 o 
  -4   2  15       47.56       56.56      2.08 o 
  -3   2  15       69.75       75.46      3.80 o 
  -2   2  15      137.30      137.91      4.29 o 
  -1   2  15        1.95        5.46      2.63 o 
   0   2  15       21.82       19.01      2.95 o 
   2   2  15       31.90       29.04      3.38 o 
   3   2  15        5.71       11.29      2.70 o 
 -12   3  15       20.75       30.50      2.79 o 
 -11   3  15       22.50       29.81      2.81 o 
 -10   3  15        0.01       -2.08      2.08 o 
  -9   3  15        0.03        0.38      1.85 o 
  -8   3  15        4.22        4.31      2.24 o 
  -7   3  15       19.77       17.46      2.62 o 
  -6   3  15        9.57        9.67      2.60 o 
  -5   3  15       59.91       55.70      3.33 o 
  -4   3  15       16.52       13.91      2.66 o 
  -3   3  15        0.00        0.53      2.14 o 
  -2   3  15        2.65        2.85      2.67 o 
  -1   3  15       66.57       67.89      3.85 o 
   0   3  15        7.74        7.46      3.02 o 
   1   3  15       18.09       18.08      3.03 o 
   2   3  15        2.35        1.39      3.05 o 
 -11   4  15        0.04        4.05      2.30 o 
 -10   4  15       32.31       31.85      2.60 o 
  -9   4  15        0.34       -1.99      1.99 o 
  -8   4  15       53.96       52.44      3.16 o 
  -7   4  15        1.55       -2.29      2.29 o 
  -6   4  15        0.15        5.06      2.46 o 
  -5   4  15        0.32       -2.22      2.22 o 
  -4   4  15       31.96       37.88      3.31 o 
  -3   4  15        0.33       -0.84      1.64 o 
  -2   4  15       38.28       43.38      2.13 o 
  -1   4  15        1.00        1.52      1.39 o 
   0   4  15        0.42        2.05      2.53 o 
  -7   5  15       38.81       48.31      8.76 o 
  -6   5  15        0.15        4.16      7.81 o 
  -5   5  15       25.44       29.05      8.18 o 
  -4   5  15        0.23        2.68      2.04 o 
  -3   5  15        0.01        0.11      4.13 o 
 -12   0  16       46.43       72.61      3.43 o 
 -10   0  16       43.33       44.65      2.99 o 
  -8   0  16       16.89        9.35      2.46 o 
  -6   0  16        0.55        1.27      1.90 o 
  -4   0  16       13.82        9.61      1.97 o 
  -2   0  16        8.66        6.24      2.06 o 
   0   0  16        8.95        3.92      2.02 o 
   2   0  16        3.35       -0.85      1.96 o 
 -13   1  16        2.28        4.29      1.70 o 
 -12   1  16       33.72       37.75      1.91 o 
 -11   1  16       17.22       28.33      3.02 o 
 -10   1  16        1.26        3.08      1.28 o 
  -9   1  16       31.07       34.65      2.45 o 
  -8   1  16        1.43       -1.29      1.35 o 
  -7   1  16       57.01       54.90      2.20 o 
  -6   1  16        3.45        2.77      1.38 o 
  -5   1  16       11.64       11.02      1.52 o 
  -4   1  16        0.42       10.04      2.88 o 
  -3   1  16        0.13       -1.56      1.56 o 
  -2   1  16        0.76        4.36      1.47 o 
  -1   1  16       15.83       15.21      1.60 o 
   0   1  16       12.32       15.10      1.78 o 
   1   1  16        0.05       -0.24      2.60 o 
 -12   2  16        3.53        9.01      2.13 o 
 -11   2  16        0.62        0.13      3.27 o 
 -10   2  16        7.50       11.03      5.29 o 
  -9   2  16        0.05        0.19      1.46 o 
  -8   2  16        0.50       -0.18      1.34 o 
  -7   2  16        1.82       -0.67      1.33 o 
  -6   2  16       15.97       19.95      3.62 o 
  -5   2  16       11.84        9.43      2.66 o 
  -4   2  16       12.65       24.52      2.71 o 
  -3   2  16        2.10       -1.61      2.77 o 
  -2   2  16       23.09       27.00      2.98 o 
  -1   2  16        4.16       -2.48      2.48 o 
   0   2  16        4.99        9.24      2.84 o 
   1   2  16        0.01       -0.34      2.43 o 
   2   2  16       46.57       43.22      3.77 o 
 -11   3  16       15.33       17.52      2.75 o 
 -10   3  16        8.68       13.68      2.59 o 
  -8   3  16        3.75        3.01      2.51 o 
  -7   3  16        0.12       -2.51      2.51 o 
  -6   3  16        2.58        0.09      2.34 o 
  -5   3  16        8.98        6.44      2.17 o 
  -4   3  16       12.45       17.63      2.97 o 
  -3   3  16        9.83        8.28      2.43 o 
  -2   3  16        3.29        5.88      2.37 o 
  -1   3  16        5.68        3.69      2.32 o 
   0   3  16        7.71        7.78      2.92 o 
  -8   4  16        5.09       12.63      2.58 o 
  -7   4  16        9.49        8.92      2.60 o 
  -6   4  16        4.07        6.17      2.26 o 
  -5   4  16        1.29       -2.28      2.28 o 
  -4   4  16        0.01        7.65      2.51 o 
  -3   4  16        6.06        1.17      2.63 o 
  -2   4  16        0.96        8.21      2.84 o 
 -11   0  17       18.41       23.30      2.81 o 
  -9   0  17       38.01       36.00      2.66 o 
  -7   0  17        1.92        4.00      2.45 o 
  -5   0  17        0.58        6.91      1.70 o 
  -3   0  17       10.87       16.25      2.24 o 
  -1   0  17        3.54        8.35      2.02 o 
 -12   1  17       26.24       33.43      3.13 o 
 -11   1  17        3.36        2.24      1.83 o 
 -10   1  17        4.63       -0.13      1.48 o 
  -9   1  17        3.93       12.17      2.89 o 
  -8   1  17        2.77       -0.82      1.98 o 
  -7   1  17       25.03       25.83      2.14 o 
  -6   1  17       20.86       23.66      1.85 o 
  -5   1  17       43.85       46.47      2.10 o 
  -4   1  17        1.18        4.28      4.03 o 
  -3   1  17        2.83       -2.06      2.95 o 
  -2   1  17        6.55        7.92      3.99 o 
  -1   1  17        0.71        0.91      3.51 o 
   0   1  17       33.22       32.56      2.86 o 
 -11   2  17        0.22        1.53      4.26 o 
 -10   2  17        1.28        3.07      2.41 o 
  -9   2  17       20.22       24.63      1.68 o 
  -8   2  17        0.81        3.12      2.06 o 
  -7   2  17        2.97       -0.97      2.37 o 
  -6   2  17        4.56        8.07      2.55 o 
  -5   2  17       21.43       21.11      2.82 o 
  -4   2  17       27.85       29.72      2.83 o 
  -3   2  17       24.97       19.29      2.67 o 
  -2   2  17        2.62        4.83      2.71 o 
  -1   2  17        3.74       -1.62      2.36 o 
  -9   3  17        0.64       -2.04      2.04 o 
  -8   3  17        2.20        4.27      2.51 o 
  -6   3  17       21.92       22.34      2.62 o 
  -4   3  17        0.89        3.68      2.83 o 
  -3   3  17        5.66        5.26      2.69 o 
 -10   0  18        0.06        4.48      2.39 o 
  -8   0  18        0.92        0.13      2.07 o 
  -6   0  18        8.42       10.08      1.91 o 
  -4   0  18        6.82        7.70      2.26 o 
  -9   1  18       28.45       41.11      2.01 o 
  -8   1  18        2.48        1.71      2.31 o 
  -7   1  18       24.69       25.08      2.59 o 
  -6   1  18        0.39        1.69      1.55 o 
  -5   1  18        0.00        3.24      5.89 o 
  -4   1  18        0.41        2.98      2.87 o 
  -3   1  18        6.57        8.51      4.03 o 
  -7   2  18       10.50        7.36      2.49 o 
  -6   2  18       20.17       20.22      2.84 o 
  -5   2  18       15.93       13.83      2.14 o 
                                                 
